# Supplementary material for: Compositional Characterization of Syngas-Based Glycolide Using Gas Chromatogram-Mass Spectrometry and Electrospray Ionization High-Resolution Mass Spectrometry
Source: Molecules. 2024 Aug 8;29(16):3759. doi: 10.3390/molecules29163759 (PMC11356849; doi:10.3390/molecules29163759)
Supplement: Supplementary file 1 [file molecules-29-03759-s001.zip]

Archive with 1 entries (1 files):
- molecules-3104624-supplementary.xlsx
