# Supplementary material for: Compositional Characterization of Syngas-Based Glycolide Using Gas Chromatogram-Mass Spectrometry and Electrospray Ionization High-Resolution Mass Spectrometry
Source: Molecules. 2024 Aug 8;29(16):3759. doi: 10.3390/molecules29163759 (PMC11356849; doi:10.3390/molecules29163759)
Supplement: Supplementary file 1 [file molecules-29-03759-s001.zip › molecules-3104624-supplementary.xlsx]

## Sheet: Pure Glycolide
m/z	Intensity	left	KM[CH4]	KMD[CH4]	KM[Ga]	KMD[Ga]	Intensity	norInt
411.015	45408.6	39.9926	39.948	0.947969	387.989	0.988847	45408.6	1
295.004	32787.6	39.9927	39.948	0.948017	271.989	0.988895	32787.6	0.722057
353.009	28633.7	39.9926	39.9479	0.947938	329.989	0.988816	28633.7	0.630579
527.025	25501.3	39.9926	39.948	0.947971	503.989	0.988849	25501.3	0.561596
469.02	20829.9	39.9926	39.9479	0.94793	445.989	0.988808	20829.9	0.458721
178.993	20580.5	39.9928	39.9482	0.948155	155.989	0.989033	20580.5	0.453229
236.998	20230.6	39.9927	39.9481	0.948066	213.989	0.988944	20230.6	0.445524
643.036	14822.2	39.9926	39.9479	0.947913	619.989	0.988791	14822.2	0.326418
737.065	13665.1	18.0106	17.9905	0.99048	714.009	0.00888978	13665.1	0.300936
547.09	13555.7	2.05215	2.04986	0.0498566	524.052	0.0519542	13555.7	0.298527
585.031	12926.5	39.9926	39.948	0.947952	561.989	0.98883	12926.5	0.284671
809.086	12267.3	32.0261	31.9904	0.990361	786.023	0.0230969	12267.3	0.270154
867.092	12104.9	32.0261	31.9903	0.990322	844.023	0.0230579	12104.9	0.266577
925.097	9945	32.0261	31.9904	0.990363	902.023	0.0230989	9945	0.219011
621.054	9688.3	18.0106	17.9905	0.990468	598.009	0.00887778	9688.3	0.213358
751.081	9300.1	32.0261	31.9904	0.99035	728.023	0.0230859	9300.1	0.204809
983.103	8581.5	32.0261	31.9903	0.990334	960.023	0.0230699	8581.5	0.188984
431.079	8551.1	2.05211	2.04981	0.0498146	408.052	0.0519122	8551.1	0.188315
759.047	8430.9	39.9925	39.9478	0.947795	735.989	0.988673	8430.9	0.185667
895.123	7609.8	2.05196	2.04967	0.0496728	872.052	0.0517702	7609.8	0.167585
779.112	7261.9	2.05195	2.04966	0.0496608	756.052	0.0517582	7261.9	0.159923
701.042	6520.3	39.9925	39.9478	0.947814	677.989	0.988692	6520.3	0.143592
853.076	6325.7	18.0104	17.9903	0.990302	830.009	0.0087118	6325.7	0.139306
104.964	6314.3	23.9691	23.9423	0.942306	81.9668	0.966806	6314.3	0.139055
120.987	6266.7	39.9929	39.9482	0.948234	97.9891	0.989112	6266.7	0.138007
118.979	6040.5	37.9847	37.9423	0.942276	95.9811	0.981102	6040.5	0.133025
412.018	5877.6	40.996	40.9502	0.950199	388.992	0.992103	5877.6	0.129438
679.06	5807.7	18.0105	17.9904	0.990409	656.009	0.00881879	5807.7	0.127899
567.018	5799.9	21.9796	21.9551	0.955055	543.978	0.977522	5799.9	0.127727
1041.11	5608.6	32.0262	31.9904	0.990445	1018.02	0.0231809	5608.6	0.123514
765.097	5497.9	46.0418	45.9904	0.99035	742.037	0.0374121	5497.9	0.121076
663.101	5438.3	2.05206	2.04977	0.0497687	640.052	0.0518662	5438.3	0.119764
795.071	5126.4	18.0105	17.9903	0.990341	772.009	0.00875079	5126.4	0.112895
693.075	5042.4	32.0262	31.9904	0.990409	670.023	0.0231449	5042.4	0.111045
1011.13	5037.6	2.05196	2.04966	0.0496648	988.052	0.0517622	5037.6	0.110939
451.007	5021.6	21.9797	21.9551	0.955123	427.978	0.97759	5021.6	0.110587
881.107	4601.3	46.0417	45.9903	0.990312	858.037	0.0373741	4601.3	0.101331
528.029	4551.8	40.996	40.9502	0.950221	504.992	0.992125	4551.8	0.100241
683.029	4514.3	21.9795	21.955	0.954957	659.977	0.977424	4514.3	0.0994151
563.064	4482.1	18.026	18.0059	0.00590996	540.024	0.0243353	4482.1	0.098706
122.974	4350.7	41.9796	41.9327	0.932715	99.9756	0.975625	4350.7	0.0958122
136.99	4325.6	55.9952	55.9327	0.932695	113.99	0.989931	4325.6	0.0952595
533.075	4193.7	46.0419	45.9905	0.990536	510.038	0.037598	4193.7	0.0923548
875.058	4080.9	39.9924	39.9478	0.947767	851.989	0.988645	4080.9	0.0898706
817.053	3994.5	39.9925	39.9478	0.947826	793.989	0.988704	3994.5	0.0879679
334.996	3873.7	21.9796	21.9551	0.955101	311.978	0.977568	3873.7	0.0853076
799.04	3858.8	21.9795	21.9549	0.95493	775.977	0.977396	3858.8	0.0849795
426.988	3769.8	55.9665	55.904	0.904032	403.961	0.961239	3769.8	0.0830195
635.07	3663	32.0262	31.9905	0.990458	612.023	0.0231939	3663	0.0806675
236.983	3562.7	39.9778	39.9332	0.933152	213.974	0.974016	3562.7	0.0784587
810.09	3527.1	33.0295	32.9926	0.992571	787.026	0.0263322	3527.1	0.0776747
868.095	3510.1	33.0294	32.9926	0.992562	845.026	0.0263232	3510.1	0.0773003
738.069	3426.8	19.0139	18.9927	0.99271	715.012	0.012145	3426.8	0.0754659
272.904	3392.4	17.8936	17.8736	0.873583	249.892	0.891873	3392.4	0.0747083
926.101	3389.4	33.0295	32.9926	0.992593	903.026	0.0263541	3389.4	0.0746422
837.118	3198.7	2.05187	2.04958	0.0495819	814.052	0.0516792	3198.7	0.0704426
470.023	3196	40.9959	40.9502	0.95016	446.992	0.992064	3196	0.0703831
577.065	3164.5	32.0263	31.9905	0.990507	554.023	0.0232429	3164.5	0.0696894
417.064	3159.5	46.0419	45.9905	0.990534	394.038	0.037596	3159.5	0.0695793
356.965	3086.7	43.949	43.8999	0.89994	333.945	0.944863	3086.7	0.0679761
823.102	3041.8	46.0418	45.9904	0.990381	800.037	0.037443	3041.8	0.0669873
354.012	3016.4	40.9959	40.9502	0.950168	330.992	0.992072	3016.4	0.0664279
984.106	3001.3	33.0295	32.9926	0.992624	961.026	0.0263851	3001.3	0.0660954
644.04	2988.7	40.9959	40.9502	0.950163	620.992	0.992067	2988.7	0.0658179
505.044	2985.4	18.0107	17.9906	0.990556	482.009	0.00896577	2985.4	0.0657453
953.129	2964.9	2.05189	2.0496	0.0496038	930.052	0.0517012	2964.9	0.0652938
1099.11	2957	32.0261	31.9904	0.990356	1076.02	0.0230919	2957	0.0651198
625.023	2857.1	21.9795	21.955	0.954966	601.977	0.977433	2857.1	0.0629198
489.085	2835.9	2.05214	2.04985	0.0498456	466.052	0.0519432	2835.9	0.0624529
563.049	2813.5	18.0106	17.9905	0.990517	540.009	0.00892678	2813.5	0.0619596
548.094	2809	3.05551	3.0521	0.0520962	525.055	0.0552194	2809	0.0618605
461.054	2797	32.0263	31.9906	0.990565	438.023	0.0233009	2797	0.0615963
252.961	2792.3	55.9553	55.8928	0.892792	229.95	0.949987	2792.3	0.0614928
605.096	2695.3	2.05212	2.04983	0.0498276	582.052	0.0519252	2695.3	0.0593566
334.983	2672	21.9671	21.9426	0.942555	311.965	0.965009	2672	0.0588435
519.059	2633	32.0263	31.9905	0.990536	496.023	0.0232719	2633	0.0579846
997.119	2575.1	46.0418	45.9904	0.990424	974.037	0.037486	2575.1	0.0567095
296.007	2486.9	40.996	40.9502	0.950226	272.992	0.992131	2486.9	0.0547672
586.034	2479.1	40.9959	40.9502	0.950172	562.992	0.992076	2479.1	0.0545954
542.999	2471.9	55.9666	55.9041	0.904064	519.961	0.961271	2471.9	0.0544368
649.086	2471.6	46.0419	45.9905	0.990458	626.038	0.03752	2471.6	0.0544302
752.084	2461	33.0295	32.9926	0.99263	729.026	0.0263911	2461	0.0541968
991.069	2412.3	39.9925	39.9479	0.947889	967.989	0.988767	2412.3	0.0531243
491	2369.5	3.96667	3.96224	0.962238	467.966	0.966292	2369.5	0.0521817
896.126	2358.6	3.05527	3.05186	0.0518625	873.055	0.0549854	2358.6	0.0519417
607.01	2324.4	3.96662	3.96219	0.96219	583.966	0.966244	2324.4	0.0511885
939.113	2287.7	46.0418	45.9904	0.990373	916.037	0.037435	2287.7	0.0503803
447.053	2267.8	18.0261	18.0059	0.00593793	424.024	0.0243633	2267.8	0.0499421
509.012	2257.9	21.9796	21.955	0.955034	485.978	0.977501	2257.9	0.0497241
741.034	2193.3	21.9795	21.955	0.954978	717.977	0.977445	2193.3	0.0483014
933.064	2145.9	39.9926	39.9479	0.947928	909.989	0.988806	2145.9	0.0472576
1042.11	2100.7	33.0296	32.9927	0.992705	1019.03	0.0264661	2100.7	0.0462622
780.116	2078	3.05535	3.05194	0.0519404	757.055	0.0550634	2078	0.0457623
760.051	2062.1	40.9958	40.95	0.950005	736.992	0.991909	2062.1	0.0454121
969.087	2046.4	18.0105	17.9904	0.990384	946.009	0.00879379	2046.4	0.0450664
345.043	2007.5	32.0263	31.9905	0.990533	322.023	0.0232689	2007.5	0.0442097
348.92	1990.8	35.904	35.8639	0.863903	325.901	0.900603	1990.8	0.0438419
622.058	1978.1	19.014	18.9927	0.992728	599.012	0.012163	1978.1	0.0435622
366.933	1918	53.9169	53.8567	0.85674	343.912	0.911851	1918	0.0422387
1012.14	1916.2	3.05549	3.05207	0.0520742	989.055	0.0551974	1916.2	0.0421991
388.915	1892.2	17.8934	17.8734	0.873425	365.892	0.891715	1892.2	0.0416705
721.107	1883.8	2.05198	2.04969	0.0496897	698.052	0.0517872	1883.8	0.0414855
308.928	1883.4	53.917	53.8568	0.856809	285.912	0.91192	1883.4	0.0414767
719.055	1845	58.0054	57.9407	0.940671	696	0.999961	1845	0.0406311
484.994	1808.3	55.9665	55.9041	0.904053	461.961	0.96126	1808.3	0.0398229
316.971	1782.3	3.95412	3.94971	0.949709	293.954	0.953751	1782.3	0.0392503
389.033	1778.6	18.0106	17.9905	0.990534	366.009	0.00894378	1778.6	0.0391688
350.961	1772.1	37.9446	37.9023	0.902255	327.941	0.94104	1772.1	0.0390256
854.08	1760.4	19.0138	18.9926	0.992572	831.012	0.012007	1760.4	0.038768
911.082	1744.7	18.0106	17.9905	0.990523	888.009	0.00893278	1744.7	0.0384222
915.051	1737.4	21.9796	21.9551	0.955091	891.978	0.977558	1737.4	0.0382615
1127.15	1734.6	2.05216	2.04987	0.0498665	1104.05	0.0519642	1734.6	0.0381998
164.921	1686.1	25.9206	25.8917	0.891698	141.918	0.918193	1686.1	0.0371317
170.935	1670.2	31.9353	31.8996	0.899592	147.932	0.932235	1670.2	0.0367816
1069.14	1574.7	2.05197	2.04968	0.0496758	1046.05	0.0517732	1574.7	0.0346785
999.077	1569.9	48	47.9464	0.946448	975.996	0.995511	1569.9	0.0345727
723.021	1568.6	3.96655	3.96212	0.962122	699.966	0.966176	1568.6	0.0345441
679.075	1551.5	18.0259	18.0057	0.00574215	656.024	0.0241673	1551.5	0.0341675
310.978	1545.4	55.9666	55.9041	0.90408	287.961	0.961287	1545.4	0.0340332
857.045	1525	21.9794	21.9549	0.954901	833.977	0.977367	1525	0.0335839
882.111	1519.7	47.0451	46.9926	0.992612	859.041	0.0406993	1519.7	0.0334672
702.045	1511.7	40.9959	40.9501	0.950124	678.992	0.992028	1511.7	0.0332911
1057.08	1495	48.0002	47.9466	0.946619	1034	0.995682	1495	0.0329233
707.091	1494.4	46.0418	45.9904	0.990439	684.038	0.037501	1494.4	0.0329101
766.1	1489.5	47.0451	46.9926	0.99261	743.041	0.0406973	1489.5	0.0328022
1157.12	1453.8	32.0265	31.9907	0.990707	1134.02	0.0234429	1453.8	0.032016
194.904	1440.4	55.9038	55.8414	0.841418	171.899	0.898561	1440.4	0.0317209
326.941	1424.8	13.9245	13.9089	0.908926	303.923	0.923159	1424.8	0.0313773
258.965	1420.9	3.95417	3.94976	0.949758	235.954	0.9538	1420.9	0.0312914
292.956	1418.8	37.9447	37.9023	0.902314	269.941	0.941099	1418.8	0.0312452
1027.11	1385	18.0259	18.0058	0.0057881	1004.02	0.0242133	1385	0.0305008
796.074	1355.7	19.0139	18.9926	0.992641	773.012	0.012076	1355.7	0.0298556
680.063	1311.3	19.0139	18.9927	0.992669	657.012	0.012104	1311.3	0.0288778
368.983	1294.4	55.9665	55.904	0.904031	345.961	0.961238	1294.4	0.0285056
432.083	1292.7	3.05545	3.05203	0.0520343	409.055	0.0551574	1292.7	0.0284682
620.937	1286.3	17.8934	17.8734	0.873439	597.892	0.891729	1286.3	0.0283272
403.048	1279.7	32.0263	31.9905	0.990514	380.023	0.0232499	1279.7	0.0281819
549.049	1275.9	4.01042	4.00594	0.00593993	526.01	0.0100392	1275.9	0.0280982
664.105	1263.9	3.05541	3.052	0.0519983	641.055	0.0551214	1263.9	0.0278339
876.062	1262.7	40.9959	40.9501	0.950107	852.992	0.992011	1262.7	0.0278075
133.035	1260.7	52.0402	51.9821	0.982131	110.035	0.0353245	1260.7	0.0277635
504.926	1244.6	17.8934	17.8734	0.873437	481.892	0.891727	1244.6	0.0274089
659.01	1236.5	55.9664	55.904	0.903956	635.961	0.961163	1236.5	0.0272305
1100.12	1211.4	33.0296	32.9927	0.992676	1077.03	0.0264371	1211.4	0.0266778
276.978	1184.7	21.9672	21.9426	0.942624	253.965	0.965078	1184.7	0.0260898
839.032	1172.8	3.96643	3.962	0.962004	815.966	0.966058	1172.8	0.0258277
162.969	1170.5	23.969	23.9422	0.942207	139.967	0.966707	1170.5	0.0257771
238.002	1163.8	40.9961	40.9503	0.950295	214.992	0.9922	1163.8	0.0256295
446.921	1163.8	17.8935	17.8735	0.873476	423.892	0.891766	1163.8	0.0256295
490.987	1154.6	3.95415	3.94973	0.949732	467.954	0.953774	1154.6	0.0254269
390.954	1151.4	19.9316	19.9094	0.909379	367.93	0.929752	1151.4	0.0253564
601.005	1144.5	55.9665	55.904	0.904015	577.961	0.961222	1144.5	0.0252045
694.079	1132	33.0296	32.9927	0.992699	671.026	0.0264601	1132	0.0249292
1055.12	1130	46.042	45.9906	0.990585	1032.04	0.037647	1130	0.0248852
954.132	1116.1	3.05536	3.05195	0.0519534	931.055	0.0550764	1116.1	0.024579
818.056	1114.3	40.9959	40.9501	0.950076	794.992	0.99198	1114.3	0.0245394
384.946	1108.8	13.9245	13.9089	0.908907	361.923	0.92314	1108.8	0.0244183
506.965	1106.6	19.9317	19.9094	0.909401	483.93	0.929774	1106.6	0.0243698
120.98	1102	39.9851	39.9404	0.940432	97.9813	0.981303	1102	0.0242685
393.002	1091.3	21.9797	21.9551	0.955132	369.978	0.977599	1091.3	0.0240329
413.019	1080.5	41.9969	41.95	0.949961	389.993	0.992888	1080.5	0.0237951
941.071	1072.6	48	47.9464	0.946387	917.995	0.99545	1072.6	0.0236211
349.04	1071	36.0236	35.9834	0.98338	326.02	0.0202013	1071	0.0235858
149.03	1066.5	10.0296	10.0184	0.0184418	126.029	0.0286936	1066.5	0.0234867
1049.07	1064.9	39.9926	39.9479	0.94792	1025.99	0.988798	1064.9	0.0234515
1115.09	1064.8	48.0002	47.9466	0.94664	1092	0.995703	1064.8	0.0234493
777.06	1057.6	58.0054	57.9406	0.940602	754	0.999892	1057.6	0.0232907
268.933	1049.3	13.9222	13.9066	0.906617	245.921	0.920848	1049.3	0.023108
330.91	1033.5	17.8935	17.8735	0.873484	307.892	0.891774	1033.5	0.02276
356.978	1027	43.9615	43.9124	0.912446	333.957	0.957382	1027	0.0226169
487.033	1019.3	8.7e-05	8.69029e-05	8.69029e-05	464	8.69918e-05	1019.3	0.0224473
998.122	1014.7	47.0452	46.9927	0.992664	975.041	0.0407513	1014.7	0.022346
588.987	1003.2	43.9491	43.9	0.899984	565.945	0.944907	1003.2	0.0220927
475.069	993.7	46.0419	45.9905	0.990535	452.038	0.037597	993.7	0.0218835
838.121	988.4	3.05522	3.05181	0.0518115	815.055	0.0549344	988.4	0.0217668
442.952	983.5	13.9245	13.9089	0.908908	419.923	0.923141	983.5	0.0216589
392.989	981.2	21.9671	21.9425	0.942546	369.965	0.965	981.2	0.0216082
175.024	980.6	36.0238	35.9836	0.983616	152.02	0.0204383	980.6	0.021595
429.027	971.6	5.6e-05	5.59375e-05	5.59375e-05	406	5.59947e-05	971.6	0.0213968
154.963	971	15.9629	15.9451	0.945077	131.961	0.961393	971	0.0213836
911.097	970.8	18.0257	18.0056	0.0056063	888.024	0.0240314	970.8	0.0213792
800.043	964.4	22.9828	22.9572	0.957179	776.981	0.980671	964.4	0.0212383
568.021	955.8	22.9829	22.9572	0.957245	544.981	0.980737	955.8	0.0210489
250.923	951.2	53.9171	53.8569	0.856858	227.912	0.911969	951.2	0.0209476
105.07	945.5	24.0756	24.0487	0.048717	82.0733	0.0733259	945.5	0.020822
955.043	942.1	3.96644	3.96202	0.962016	931.966	0.96607	942.1	0.0207472
163.045	940.4	24.0453	24.0184	0.0184318	140.043	0.0430098	940.4	0.0207097
591.08	938.9	46.0419	45.9905	0.990457	568.038	0.037519	938.9	0.0206767
482.944	932.5	53.917	53.8568	0.856792	459.912	0.911903	932.5	0.0205358
1107.08	931.6	39.9926	39.9479	0.947931	1083.99	0.988809	931.6	0.0205159
447.038	929.7	18.0107	17.9905	0.990545	424.009	0.00895477	929.7	0.0204741
593.039	919.9	48.0002	47.9466	0.946621	569.996	0.995684	919.9	0.0202583
332.948	903	19.9317	19.9094	0.909398	309.93	0.929771	903	0.0198861
992.072	886	40.9958	40.95	0.950009	968.992	0.991913	886	0.0195117
1113.13	871.4	46.0418	45.9904	0.990356	1090.04	0.0374181	871.4	0.0191902
824.105	868.9	47.0452	46.9927	0.992701	801.041	0.0407883	868.9	0.0191351
973.056	867.5	21.9796	21.955	0.955032	949.977	0.977499	867.5	0.0191043
775.021	864.3	55.9664	55.9039	0.903868	751.961	0.961075	864.3	0.0190338
684.032	862.8	22.9829	22.9572	0.957207	660.981	0.980699	862.8	0.0190008
909.102	846.5	16.0312	16.0133	0.0133434	886.03	0.0297297	846.5	0.0186418
1031.06	841.9	21.9797	21.9551	0.955123	1007.98	0.97759	841.9	0.0185405
851.097	841.7	16.0312	16.0133	0.0133024	828.03	0.0296887	841.7	0.0185361
106.964	829.9	25.9695	25.9405	0.940472	83.967	0.967017	829.9	0.0182763
505.059	826.9	18.0261	18.0059	0.00593893	482.024	0.0243643	826.9	0.0182102
208.919	822.6	11.914	11.9007	0.900709	185.913	0.912887	822.6	0.0181155
793.092	818	16.0313	16.0134	0.0133813	770.03	0.0297677	818	0.0180142
294.989	809.3	39.9777	39.9331	0.933084	271.974	0.973947	809.3	0.0178226
371.022	803.5	1.5e-05	1.49833e-05	1.49833e-05	348	1.49986e-05	803.5	0.0176949
685.435	798.4	24.3861	24.3589	0.35885	662.384	0.383777	798.4	0.0175826
280.916	797.1	25.9055	25.8766	0.876587	257.903	0.903066	797.1	0.0175539
194.967	796.3	55.9667	55.9042	0.904218	171.961	0.961425	796.3	0.0175363
562.932	792.8	17.8934	17.8735	0.873458	539.892	0.891748	792.8	0.0174592
564.068	791.8	19.0294	19.0082	0.00815959	541.028	0.0276105	791.8	0.0174372
636.073	787.1	33.0296	32.9927	0.992718	613.026	0.0264791	787.1	0.0173337
448.959	786.4	19.9317	19.9094	0.90941	425.93	0.929783	786.4	0.0173183
535.033	783.4	48.0002	47.9466	0.94661	511.996	0.995673	783.4	0.0172522
795.086	782.2	18.0257	18.0056	0.0056143	772.024	0.0240393	782.2	0.0172258
621.07	775.6	18.0259	18.0058	0.0057911	598.024	0.0242163	775.6	0.0170805
433.038	771.8	4.01042	4.00594	0.00593793	410.01	0.0100372	771.8	0.0169968
651.044	770.5	48.0002	47.9466	0.946582	627.996	0.995645	770.5	0.0169682
940.116	766.1	47.0452	46.9926	0.992633	917.041	0.0407203	766.1	0.0168713
534.078	765.9	47.0453	46.9928	0.992796	511.041	0.0408833	765.9	0.0168668
781.027	761.2	3.96645	3.96202	0.962023	757.966	0.966077	761.2	0.0167633
291.035	761.2	36.0237	35.9835	0.983469	268.02	0.0202903	761.2	0.0167633
424.939	754.9	53.9169	53.8567	0.856731	401.912	0.911842	754.9	0.0166246
1027.09	749.9	18.0107	17.9906	0.990635	1004.01	0.00904477	749.9	0.0165145
883.066	749.3	48	47.9464	0.946416	859.995	0.995479	749.3	0.0165013
529.03	747.9	41.9967	41.9498	0.949843	505.993	0.99277	747.9	0.0164704
298.96	741.2	43.9491	43.9	0.899989	275.945	0.944912	741.2	0.0163229
665.016	735.2	3.96661	3.96218	0.962181	641.966	0.966235	735.2	0.0161908
967.108	732.2	16.0313	16.0134	0.0133643	944.03	0.0297507	732.2	0.0161247
477.028	731	48.0002	47.9466	0.946619	453.996	0.995682	731	0.0160983
606.998	723.8	3.95412	3.9497	0.949704	583.954	0.953746	723.8	0.0159397
869.097	719.8	34.0316	33.9936	0.993553	846.028	0.0283385	719.8	0.0158516
927.103	716.7	34.0316	33.9936	0.993594	904.028	0.0283795	716.7	0.0157834
450.995	713.8	21.9671	21.9426	0.942597	427.965	0.965051	713.8	0.0157195
970.091	713.6	19.0138	18.9926	0.992584	947.012	0.012019	713.6	0.0157151
142.969	704.8	3.96932	3.96489	0.964889	119.969	0.968946	704.8	0.0155213
1128.15	703.6	3.05548	3.05207	0.0520662	1105.06	0.0551894	703.6	0.0154949
432.981	701.6	3.9541	3.94968	0.949681	409.954	0.953723	701.6	0.0154508
934.067	699.3	40.9959	40.9502	0.950158	910.992	0.992062	699.3	0.0154002
119.019	698.8	38.0246	37.9821	0.982141	96.021	0.0210083	698.8	0.0153892
274.905	678.8	19.8939	19.8717	0.871709	251.892	0.892044	678.8	0.0149487
985.108	678.7	34.0316	33.9936	0.993575	962.028	0.0283605	678.7	0.0149465
150.992	677.6	11.9915	11.9782	0.978151	127.99	0.990408	677.6	0.0149223
179.996	673.9	40.9962	40.9504	0.950384	156.992	0.992289	673.9	0.0148408
472.976	671.1	43.949	43.9	0.899952	449.945	0.944875	671.1	0.0147791
178.978	670.9	39.9779	39.9332	0.933221	155.974	0.974085	670.9	0.0147747
544.919	668.9	57.8859	57.8213	0.821271	521.88	0.880439	668.9	0.0147307
1158.12	666.3	33.0297	32.9928	0.992847	1135.03	0.0266081	666.3	0.0146734
736.948	662.5	17.8934	17.8734	0.873401	713.892	0.891691	662.5	0.0145897
1143.12	660.7	18.0261	18.006	0.0059699	1120.02	0.0243953	660.7	0.0145501
240.955	660.3	43.9491	43.9001	0.900058	217.945	0.944981	660.3	0.0145413
1085.1	658.7	18.0108	17.9906	0.990646	1062.01	0.00905577	658.7	0.0145061
234.95	651.5	37.9448	37.9024	0.902393	211.941	0.941178	651.5	0.0143475
1173.09	644.9	48.0004	47.9468	0.94677	1150	0.995834	644.9	0.0142022
452.01	643.8	22.983	22.9573	0.957343	428.981	0.980835	643.8	0.0141779
767.055	622.3	48.0001	47.9465	0.946504	743.996	0.995567	622.3	0.0137045
545.038	620.2	9.8e-05	9.78906e-05	9.78906e-05	522	9.79907e-05	620.2	0.0136582
582.992	605.2	37.9535	37.9111	0.911139	559.95	0.949933	605.2	0.0133279
346.992	602.7	33.9757	33.9377	0.937716	323.972	0.972445	602.7	0.0132728
1043.11	601.7	34.0317	33.9937	0.993656	1020.03	0.0284415	601.7	0.0132508
598.955	600	53.917	53.8568	0.856784	575.912	0.911895	600	0.0132134
1070.14	597.8	3.0554	3.05199	0.0519853	1047.06	0.0551084	597.8	0.0131649
825.06	596.1	48	47.9464	0.946425	801.995	0.995488	596.1	0.0131275
540.95	596	53.917	53.8568	0.856773	517.912	0.911884	596	0.0131253
809.444	595.3	32.3842	32.348	0.348032	786.381	0.381133	595.3	0.0131099
512.969	594.7	25.936	25.9071	0.907077	489.934	0.933587	594.7	0.0130966
897.038	591.8	3.96654	3.96211	0.962115	873.966	0.966169	591.8	0.0130328
425.056	587.4	54.0342	53.9739	0.97387	402.029	0.0291011	587.4	0.0129359
316.985	585.9	3.96905	3.96462	0.964622	293.969	0.968679	585.9	0.0129028
709.049	583.1	48.0001	47.9465	0.946543	685.996	0.995606	583.1	0.0128412
212.968	581.3	15.9628	15.945	0.945018	189.961	0.961334	581.3	0.0128015
912.085	576.5	19.0139	18.9927	0.992703	889.012	0.012138	576.5	0.0126958
1000.08	575.3	49.0034	48.9487	0.948657	976.999	0.998746	575.3	0.0126694
121.987	571.5	40.9929	40.9471	0.947107	98.989	0.989008	571.5	0.0125857
717.016	570.4	55.9665	55.904	0.903987	693.961	0.961194	570.4	0.0125615
916.054	569.7	22.9829	22.9572	0.957211	892.981	0.980703	569.7	0.0125461
969.103	569.5	18.0259	18.0058	0.00575714	946.024	0.0241823	569.5	0.0125417
1028.11	565.8	19.0293	19.008	0.00803773	1005.03	0.0274886	565.8	0.0124602
298.973	563.4	43.9616	43.9125	0.912535	275.957	0.957471	563.4	0.0124073
164.969	562.7	25.9694	25.9404	0.940353	141.967	0.966898	562.7	0.0123919
355.013	562.6	41.9968	41.9499	0.94995	331.993	0.992877	562.6	0.0123897
228.941	561	31.9351	31.8995	0.899473	205.932	0.932116	561	0.0123545
172.973	559.8	33.9735	33.9355	0.935526	149.97	0.970252	559.8	0.0123281
606.099	555	3.05548	3.05207	0.0520672	583.055	0.0551904	555	0.0122224
486.913	549.6	57.886	57.8213	0.82135	463.881	0.880518	549.6	0.0121034
1058.09	549.2	49.0033	48.9485	0.948549	1035	0.998637	549.2	0.0120946
564.052	544.7	19.014	18.9927	0.992747	541.012	0.012182	544.7	0.0119955
483.062	544.3	54.0342	53.9739	0.973881	460.029	0.0291121	544.3	0.0119867
1013.09	543.7	4.01043	4.00595	0.00594792	990.01	0.0100472	543.7	0.0119735
699.003	538.3	37.9534	37.911	0.911021	675.95	0.949815	538.3	0.0118546
108.958	537.2	27.964	27.9327	0.932745	85.9613	0.961329	537.2	0.0118304
650.089	536.7	47.0453	46.9927	0.992738	627.041	0.0408253	536.7	0.0118193
471.024	536.4	41.9968	41.9499	0.949942	447.993	0.992869	536.4	0.0118127
107.972	535.5	26.9773	26.9472	0.947157	84.9747	0.974732	535.5	0.0117929
578.068	533.4	33.0296	32.9927	0.992697	555.026	0.0264581	533.4	0.0117467
765.418	533.2	46.3634	46.3116	0.311611	742.359	0.359002	533.2	0.0117423
156.996	526.8	17.9959	17.9758	0.975807	133.994	0.994201	526.8	0.0116013
384.929	524.2	13.9071	13.8916	0.891606	361.906	0.905821	524.2	0.0115441
665.06	519.1	4.01036	4.00588	0.005882	642.01	0.0099812	519.1	0.0114318
879.025	519	43.9591	43.91	0.909968	855.955	0.954901	519	0.0114296
509	517.6	21.9671	21.9426	0.942598	485.965	0.965052	517.6	0.0113987
1071.05	516.8	3.9666	3.96217	0.962168	1047.97	0.966222	516.8	0.0113811
549.005	516.5	3.96665	3.96222	0.962219	525.966	0.966273	516.5	0.0113745
454.963	515.6	25.9361	25.9071	0.907126	431.934	0.933636	515.6	0.0113547
742.038	515.1	22.9829	22.9572	0.957248	718.981	0.98074	515.1	0.0113437
1185.15	515	2.05214	2.04985	0.0498476	1162.05	0.0519452	515	0.0113415
811.091	513.7	34.0308	33.9928	0.992823	788.028	0.0276076	513.7	0.0113128
490.088	512.8	3.05546	3.05205	0.0520452	467.055	0.0551684	512.8	0.011293
374.976	511.4	3.95408	3.94966	0.94966	351.954	0.953702	511.4	0.0112622
506.047	511	19.014	18.9928	0.992786	483.012	0.012221	511	0.0112534
723.009	509.9	3.95408	3.94967	0.949666	699.954	0.953708	509.9	0.0112292
414.971	506.9	43.949	43.8999	0.899921	391.945	0.944844	506.9	0.0111631
763.014	501.2	43.9589	43.9098	0.909826	739.955	0.954759	501.2	0.0110376
466.981	500.1	37.9536	37.9112	0.911197	443.95	0.949991	500.1	0.0110133
332.91	496.4	19.8939	19.8717	0.87165	309.892	0.891985	496.4	0.0109318
995.036	495.9	43.959	43.9099	0.90993	971.955	0.954863	495.9	0.0109208
328.964	494.7	15.9477	15.9299	0.929907	305.946	0.946208	494.7	0.0108944
661.049	494.4	1e-05	9.98883e-06	9.98883e-06	638	9.99906e-06	494.4	0.0108878
1013.05	494.4	3.96662	3.96219	0.962187	989.966	0.966241	494.4	0.0108878
396.958	492.2	25.936	25.9071	0.907055	373.934	0.933565	492.2	0.0108394
396.97	489.9	25.9485	25.9196	0.919571	373.946	0.946094	489.9	0.0107887
413.266	489.7	42.2442	42.197	0.197005	390.24	0.240185	489.7	0.0107843
408.967	487.7	37.9447	37.9023	0.902296	385.941	0.941081	487.7	0.0107403
296.894	485.2	41.8831	41.8363	0.836286	273.879	0.879097	485.2	0.0106852
520.063	485.1	33.0297	32.9928	0.992796	497.027	0.0265571	485.1	0.010683
1013.14	483	4.05756	4.05303	0.0530253	990.057	0.0571727	483	0.0106368
508.966	482.5	21.9327	21.9082	0.908207	485.931	0.930625	482.5	0.0106257
722.11	480.3	3.05538	3.05197	0.0519693	699.055	0.0550924	480.3	0.0105773
218.973	479.2	21.9672	21.9427	0.942693	195.965	0.965147	479.2	0.0105531
418.067	478.6	47.0453	46.9927	0.992734	395.041	0.0408213	478.6	0.0105399
739.07	476.8	20.0148	19.9925	0.992482	716.013	0.0129405	476.8	0.0105002
891.032	473.9	55.9665	55.904	0.90402	867.961	0.961227	473.9	0.0104363
853.47	473.1	18.4048	18.3842	0.384202	830.403	0.403015	473.1	0.0104187
897.497	470.3	4.4256	4.42066	0.420662	874.425	0.425186	470.3	0.0103571
252.909	470.1	55.9038	55.8413	0.841329	229.898	0.898472	470.1	0.0103527
941.523	468.9	48.4516	48.3975	0.397542	918.447	0.447067	468.9	0.0103262
266.925	468	11.9139	11.9006	0.90062	243.913	0.912798	468	0.0103064
171.012	467.9	32.0116	31.9758	0.975807	148.009	0.0085273	467.9	0.0103042
603.044	463.1	7.9e-05	7.89118e-05	7.89118e-05	580	7.89925e-05	463.1	0.0101985
1025.11	460.1	16.0312	16.0133	0.0132954	1002.03	0.0296817	460.1	0.0101324
165.007	460	26.0072	25.9781	0.978141	142.005	0.00472445	460	0.0101302
720.058	457.4	1.00344	1.00232	0.00232055	697.003	0.00334622	457.4	0.010073
427.992	457.2	56.9699	56.9063	0.906282	404.965	0.964514	457.2	0.0100686
647.003	456.5	43.959	43.91	0.909964	623.955	0.954897	456.5	0.0100532
312.866	456.2	57.8554	57.7908	0.790781	289.85	0.849918	456.2	0.0100466
104.948	454.6	23.9538	23.9271	0.927073	81.9516	0.951557	454.6	0.0100113
1085.11	450.9	18.0258	18.0056	0.00564926	1062.02	0.0240743	450.9	0.00992984
1056.13	449.3	47.0454	46.9928	0.992835	1033.04	0.0409223	449.3	0.0098946
1165.09	449.2	39.9927	39.9481	0.948092	1141.99	0.98897	449.2	0.0098924
392.955	446.6	21.9328	21.9083	0.908265	369.931	0.930683	446.6	0.00983514
1171.14	444	46.0422	45.9908	0.990757	1148.04	0.037819	444	0.00977788
626.027	443.4	22.9828	22.9571	0.957126	602.981	0.980618	443.4	0.00976467
238.981	435.6	41.9753	41.9284	0.928422	215.971	0.971327	435.6	0.0095929
815.014	432	37.9535	37.9111	0.911133	791.95	0.949927	432	0.00951362
897.129	427	4.0575	4.05297	0.0529734	874.057	0.0571207	427	0.00940351
1050.08	426.1	40.9958	40.95	0.95004	1026.99	0.991944	426.1	0.00938369
184.951	425.1	45.9509	45.8996	0.899552	161.947	0.946521	425.1	0.00936166
678.943	422.9	17.8934	17.8734	0.87343	655.892	0.89172	422.9	0.00931321
1116.09	421.6	49.0035	48.9488	0.948809	1093	0.998898	421.6	0.00928458
270.974	420.8	15.9628	15.9449	0.944949	247.961	0.961265	420.8	0.00926697
176.985	416.5	37.9846	37.9422	0.942167	153.981	0.980993	416.5	0.00917227
624.976	416.4	21.9327	21.9082	0.908169	601.931	0.930587	416.4	0.00917007
428.908	414.3	57.8859	57.8213	0.821299	405.88	0.880467	414.3	0.00912382
358.963	413.9	45.9466	45.8953	0.89526	335.942	0.942224	413.9	0.00911501
833.027	412.5	55.9665	55.904	0.904029	809.961	0.961236	412.5	0.00908418
252.972	412	55.9666	55.9041	0.904119	229.961	0.961326	412	0.00907317
297.008	409.3	41.9969	41.95	0.949959	273.993	0.992886	409.3	0.00901371
393.004	408.8	21.982	21.9575	0.95748	369.98	0.979949	408.8	0.0090027
858.049	408.5	22.9828	22.9572	0.95718	834.981	0.980672	408.5	0.00899609
122.975	408.5	41.9805	41.9336	0.933584	99.9765	0.976495	408.5	0.00899609
530.982	407.9	43.9491	43.9	0.900023	507.945	0.944946	407.9	0.00898288
352.997	407.5	39.9801	39.9355	0.935482	329.976	0.976348	407.5	0.00897407
280.927	404.4	25.9157	25.8868	0.886805	257.913	0.913295	404.4	0.0089058
462.057	403.8	33.0297	32.9929	0.992865	439.027	0.0266261	403.8	0.00889259
344.936	403.1	31.92	31.8844	0.884402	321.917	0.917029	403.1	0.00887717
398.868	403	27.8464	27.8153	0.815311	375.844	0.843775	403	0.00887497
476.927	401.6	47.9	47.8465	0.84647	453.895	0.895432	401.6	0.00884414
278.965	401.3	23.9538	23.9271	0.927056	255.952	0.95154	401.3	0.00883753
645.04	400.5	41.9961	41.9492	0.949206	621.992	0.992132	400.5	0.00881992
1108.08	397.2	40.996	40.9502	0.95024	1084.99	0.992145	397.2	0.00874724
544.003	395.8	56.9699	56.9063	0.906314	520.965	0.964546	395.8	0.00871641
448.921	394.7	19.8939	19.8717	0.871662	425.892	0.891997	394.7	0.00869219
366.918	392.7	53.902	53.8418	0.841847	343.897	0.896943	392.7	0.00864814
708.095	391.4	47.0452	46.9927	0.992689	685.041	0.0407763	391.4	0.00861951
466.972	391.2	37.9446	37.9022	0.902227	443.941	0.941012	391.2	0.00861511
180.888	390.6	41.8882	41.8414	0.841448	157.884	0.884264	390.6	0.00860189
721.392	387.6	2.33709	2.33448	0.334481	698.337	0.33687	387.6	0.00853583
735.086	381.5	16.0314	16.0135	0.0134602	712.03	0.0298467	381.5	0.00840149
334.998	379.6	21.9821	21.9575	0.957509	311.98	0.979978	379.6	0.00835965
942.074	378.9	49.0033	48.9486	0.948557	918.999	0.998645	378.9	0.00834423
985.549	375.2	34.4725	34.434	0.434033	962.469	0.469269	375.2	0.00826275
737.08	375	18.0254	18.0053	0.00528367	714.024	0.0237084	375	0.00825835
522.937	370.6	35.9039	35.8638	0.863766	499.9	0.900466	370.6	0.00816145
320.924	369.5	7.90742	7.89859	0.898594	297.907	0.906677	369.5	0.00813723
372.943	368.9	1.92107	1.91892	0.91892	349.921	0.920884	368.9	0.00812401
909.139	368.8	16.0677	16.0498	0.0497826	886.066	0.0662063	368.8	0.00812181
237.984	368.6	40.9785	40.9328	0.932785	214.975	0.974671	368.6	0.00811741
360.914	365.8	47.8976	47.8441	0.844141	337.893	0.8931	365.8	0.00805574
436.935	365.1	7.90746	7.89863	0.898626	413.907	0.906709	365.1	0.00804033
680.079	363.1	19.0294	19.0081	0.00814161	657.028	0.0275925	363.1	0.00799628
724.025	360.6	4.96979	4.96424	0.964242	700.969	0.969322	360.6	0.00794123
835.066	360.2	58.0054	57.9406	0.940603	812	0.999893	360.2	0.00793242
288.987	359.9	33.9757	33.9378	0.937775	265.973	0.972504	359.9	0.00792581
420.97	358.3	49.948	49.8922	0.892193	397.943	0.943247	358.3	0.00789058
566.901	354.5	21.8624	21.838	0.837996	543.86	0.860343	354.5	0.00780689
567.006	354.3	21.9672	21.9427	0.942659	543.965	0.965113	354.3	0.00780249
512.981	353.8	25.9486	25.9197	0.919673	489.946	0.946196	353.8	0.00779148
310.969	352.5	55.9576	55.8951	0.89512	287.952	0.952317	352.5	0.00776285
268.935	352.5	13.9245	13.909	0.908985	245.923	0.923218	352.5	0.00776285
605.423	352	2.37964	2.37698	0.376982	582.379	0.379414	352	0.00775184
587.035	351.6	41.9965	41.9496	0.949584	563.993	0.992511	351.6	0.00774303
897.082	349.9	4.01031	4.00584	0.00583605	874.01	0.0099352	349.9	0.00770559
912.1	348.5	19.0293	19.008	0.00802574	889.027	0.0274766	348.5	0.00767476
361.017	346.5	48.0003	47.9467	0.946666	337.996	0.99573	346.5	0.00763071
608.014	346	4.97004	4.96449	0.964489	584.97	0.96957	346	0.0076197
310.966	345.1	55.9553	55.8928	0.892783	287.95	0.949978	345.1	0.00759988
319.063	345	6.04708	6.04033	0.0403318	296.047	0.0465128	345	0.00759768
549.094	342.6	4.05613	4.0516	0.0515989	526.056	0.0557449	342.6	0.00754483
1071.1	342.5	4.01023	4.00575	0.00574914	1048.01	0.00984821	342.5	0.00754262
486.901	340.3	57.8734	57.8088	0.808774	463.868	0.867929	340.3	0.00749418
448.057	339.8	19.0294	19.0081	0.00814761	425.028	0.0275985	339.8	0.00748316
419.022	338.9	48.0002	47.9466	0.946588	395.996	0.995651	338.9	0.00746334
160.967	337.8	21.9673	21.9428	0.942762	137.965	0.965216	337.8	0.00743912
258.978	335	3.96672	3.96229	0.962294	235.966	0.966348	335	0.00737746
352.979	334.3	39.9627	39.9181	0.918051	329.959	0.958899	334.3	0.00736204
357.966	334	44.9499	44.8997	0.899663	334.946	0.945608	334	0.00735543
704.998	332.4	43.9491	43.9	0.900036	681.945	0.944959	332.4	0.0073202
622.975	331.2	19.9317	19.9094	0.909413	599.93	0.929786	331.2	0.00729377
564.97	330.9	19.9316	19.9094	0.909382	541.93	0.929755	330.9	0.00728717
362.964	329.4	49.948	49.8922	0.892202	339.943	0.943256	329.4	0.00725413
660.93	328.7	57.8859	57.8213	0.821303	637.88	0.880471	328.7	0.00723872
1101.12	328.6	34.0317	33.9937	0.993717	1078.03	0.0285025	328.6	0.00723651
248.992	328.5	51.9863	51.9283	0.928284	225.981	0.981422	328.5	0.00723431
628.98	327.5	25.9361	25.9071	0.907099	605.934	0.933609	327.5	0.00721229
753.085	327.1	34.0303	33.9923	0.992282	730.027	0.0270666	327.1	0.00720348
793.434	326.4	16.374	16.3557	0.355679	770.372	0.372415	326.4	0.00718807
552.946	325.5	7.9075	7.89867	0.898668	529.907	0.906751	325.5	0.00716825
852.959	325.2	17.8934	17.8734	0.873373	829.892	0.891663	325.2	0.00716164
1114.13	321.9	47.0449	46.9924	0.992366	1091.04	0.0404533	321.9	0.00708897
382.896	321.3	11.8741	11.8608	0.860836	359.873	0.872973	321.3	0.00707575
115.024	320.8	34.0297	33.9917	0.991702	92.0265	0.0264857	320.8	0.00706474
1129.1	319.2	4.0106	4.00612	0.00611973	1106.01	0.0102192	319.2	0.00702951
853.091	316.9	18.0254	18.0053	0.00530564	830.024	0.0237304	316.9	0.00697885
117.018	316.6	36.0239	35.9837	0.983695	94.0205	0.0205173	316.6	0.00697225
252.923	314.8	55.9174	55.855	0.855004	229.912	0.91216	314.8	0.00693261
910.106	312.7	17.0346	17.0156	0.015563	887.033	0.032975	312.7	0.00688636
840.036	312.6	4.96987	4.96432	0.964324	816.969	0.969404	312.6	0.00688416
1025.15	312.6	16.068	16.05	0.0500144	1002.07	0.0664383	312.6	0.00688416
350.97	312.3	37.9536	37.9112	0.911175	327.95	0.949969	312.3	0.00687755
793.128	310.6	16.0677	16.0498	0.0497806	770.066	0.0662043	310.6	0.00684011
510.016	310.5	22.983	22.9573	0.957324	486.981	0.980816	310.5	0.00683791
781.071	309.6	4.01037	4.00589	0.00589398	758.01	0.00999319	309.6	0.00681809
1089.07	308.6	21.9796	21.955	0.955024	1065.98	0.977491	308.6	0.00679607
355.07	308.5	42.0534	42.0064	0.00642682	332.049	0.0494118	308.5	0.00679387
429.089	307.2	0.061216	0.0611476	0.0611476	406.061	0.0612102	307.2	0.00676524
955.087	307	4.01019	4.00572	0.00571718	932.01	0.00981621	307	0.00676083
335.984	306.8	22.9679	22.9422	0.942228	312.966	0.965705	306.8	0.00675643
1028.1	306.6	19.014	18.9928	0.992815	1005.01	0.01225	306.6	0.00675202
442.937	305.8	13.9095	13.894	0.893965	419.908	0.908182	305.8	0.00673441
254.996	304.8	57.9907	57.9259	0.925939	231.985	0.985214	304.8	0.00671238
472.989	304.2	43.9615	43.9124	0.912418	449.957	0.957354	304.2	0.00669917
506.927	303.9	19.8939	19.8717	0.871673	483.892	0.892008	303.9	0.00669256
778.063	303.3	1.00313	1.00201	0.00201189	755.003	0.00303725	303.3	0.00667935
313.002	302.2	57.9906	57.9259	0.92587	289.985	0.985145	302.2	0.00665513
1007.04	302	55.9666	55.9041	0.904142	983.961	0.961349	302	0.00665072
649.45	302	46.4058	46.354	0.354032	626.401	0.401466	302	0.00665072
794.954	301.3	17.8934	17.8734	0.873432	771.892	0.891722	301.3	0.00663531
686.439	301.1	25.3895	25.3612	0.36117	663.387	0.387122	301.1	0.0066309
1032.07	300.6	22.9832	22.9575	0.957523	1008.98	0.981015	300.6	0.00661989
522.924	299.9	35.8915	35.8514	0.85139	499.888	0.888077	299.9	0.00660448
407.046	299.8	36.0237	35.9835	0.983491	384.02	0.0203123	299.8	0.00660227
154.908	297.4	15.9076	15.8898	0.889798	131.906	0.906058	297.4	0.00654942
147.05	297.4	8.05038	8.04139	0.0413919	124.05	0.0496206	297.4	0.00654942
855.081	296.7	20.0155	19.9931	0.993144	832.014	0.0136024	296.7	0.006534
373.074	295.8	2.05207	2.04977	0.0497736	350.052	0.0518712	295.8	0.00651418
541.067	295.6	54.0342	53.9739	0.973912	518.029	0.0291431	295.6	0.00650978
1029.58	294.7	20.4936	20.4707	0.470673	1006.49	0.49162	294.7	0.00648996
883.113	294.4	48.0471	47.9934	0.993433	860.043	0.0425446	294.4	0.00648335
108.959	293.7	27.9649	27.9337	0.933664	85.9622	0.962249	293.7	0.00646794
448.947	293.4	19.9191	19.8969	0.896904	425.917	0.917265	293.4	0.00646133
276.993	292.5	21.9821	21.9576	0.957558	253.98	0.980027	292.5	0.00644151
956.047	292.5	4.97004	4.9645	0.964495	932.97	0.969576	292.5	0.00644151
548.992	292.1	3.9541	3.94968	0.949683	525.954	0.953725	292.1	0.0064327
749.408	291.9	30.3534	30.3195	0.319488	726.351	0.350514	291.9	0.0064283
852.1	291	17.0346	17.0156	0.015592	829.033	0.033004	291	0.00640848
757.008	290.6	37.9532	37.9109	0.910852	733.95	0.949646	290.6	0.00639967
368.974	289.1	55.9576	55.8951	0.895111	345.952	0.952308	289.1	0.00636664
335.999	288.3	22.983	22.9573	0.957331	312.981	0.980823	288.3	0.00634902
937.03	288.3	43.9591	43.9101	0.910059	913.955	0.954992	288.3	0.00634902
368.957	286.9	55.9403	55.8778	0.877811	345.935	0.93499	286.9	0.00631819
404.998	286.7	33.9757	33.9378	0.937757	381.972	0.972486	286.7	0.00631378
336.981	286.5	23.9647	23.9379	0.937935	313.962	0.96243	286.5	0.00630938
389.02	286.4	17.9981	17.978	0.977988	365.996	0.996385	286.4	0.00630718
761.051	286.3	41.9967	41.9498	0.949827	737.993	0.992754	286.3	0.00630497
472.841	283.1	43.8137	43.7648	0.764823	449.81	0.809608	283.1	0.0062345
565.063	283.1	20.0242	20.0018	0.0018388	542.022	0.0223066	283.1	0.0062345
1053.04	283	43.9591	43.91	0.910021	1029.95	0.954954	283	0.0062323
1111.05	282.8	43.9594	43.9104	0.910361	1087.96	0.955295	282.8	0.0062279
955.134	281.3	4.0576	4.05307	0.0530742	932.057	0.0572217	281.3	0.00619486
492.003	278.4	4.97003	4.96448	0.964477	468.97	0.969558	278.4	0.006131
302.909	278.3	47.8976	47.8442	0.84415	279.893	0.893109	278.3	0.00612879
506.952	277.5	19.9191	19.8969	0.896875	483.917	0.917236	277.5	0.00611118
803.006	277.4	25.946	25.917	0.917	779.944	0.943521	277.4	0.00610897
485.997	276.3	56.9699	56.9063	0.906303	462.965	0.964535	276.3	0.00608475
372.939	276	1.91746	1.91531	0.915314	349.917	0.917274	276	0.00607814
458.914	274	29.887	29.8536	0.853644	435.884	0.884193	274	0.0060341
1035.03	273.9	25.9464	25.9174	0.917404	1011.94	0.943925	273.9	0.0060319
296.975	273.7	41.9643	41.9175	0.917475	273.96	0.960369	273.7	0.00602749
408.952	271.9	37.9296	37.8873	0.887272	385.926	0.926042	271.9	0.00598785
640.997	271.4	37.9534	37.911	0.911	617.95	0.949794	271.4	0.00597684
623.058	270.4	20.0142	19.9919	0.991901	600.012	0.0123585	270.4	0.00595482
837.461	269.9	2.39477	2.3921	0.392099	814.395	0.394547	269.9	0.00594381
974.06	268.7	22.9828	22.9572	0.957182	950.981	0.980674	268.7	0.00591738
266.987	268.4	11.9764	11.9631	0.96306	243.975	0.975302	268.4	0.00591077
1143.1	267.3	18.0115	17.9914	0.991396	1120.01	0.00980669	267.3	0.00588655
546.957	267.1	1.91869	1.91655	0.916546	523.919	0.918507	267.1	0.00588215
665.003	267	3.95412	3.9497	0.949705	641.954	0.953747	267	0.00587994
957.533	266.9	6.45641	6.44921	0.449206	934.456	0.455805	266.9	0.00587774
1187.07	266.5	3.96704	3.96261	0.962609	1163.97	0.966664	266.5	0.00586893
854.474	266.4	19.4082	19.3866	0.386552	831.406	0.40639	266.4	0.00586673
737.502	266.3	18.4472	18.4266	0.426583	714.445	0.445439	266.3	0.00586453
662.968	266.1	1.91852	1.91638	0.916378	639.918	0.918339	266.1	0.00586012
349.025	266	36.0087	35.9685	0.968456	326.005	0.00526274	266	0.00585792
1144.12	265.6	19.0291	19.0079	0.00785993	1121.03	0.0273106	265.6	0.00584911
360.904	264.9	47.8874	47.8339	0.833893	337.883	0.882841	264.9	0.0058337
500.91	264.8	13.8776	13.8621	0.862141	477.876	0.876326	264.8	0.00583149
418.909	264.7	47.8875	47.834	0.833983	395.883	0.882932	264.7	0.00582929
476.915	264.7	47.8874	47.834	0.833954	453.883	0.882903	264.7	0.00582929
1129.06	264.4	3.96673	3.9623	0.962299	1105.97	0.966353	264.4	0.00582269
192.917	261.8	53.9171	53.8569	0.856927	169.912	0.912038	261.8	0.00576543
839.02	261.1	3.95418	3.94977	0.949768	815.954	0.95381	261.1	0.00575001
580.93	260.8	35.8915	35.8514	0.851381	557.888	0.888068	260.8	0.00574341
1147.07	259.6	21.98	21.9555	0.955465	1123.98	0.977932	259.6	0.00571698
491.043	259.3	4.01053	4.00605	0.00604881	468.01	0.0101482	259.3	0.00571037
194.955	258.9	55.9554	55.8929	0.892881	171.95	0.950076	258.9	0.00570156
999.124	258.7	48.0473	47.9937	0.993695	976.043	0.0428066	258.7	0.00569716
968.111	257.8	17.0343	17.0152	0.0152444	945.033	0.032656	257.8	0.00567734
148.953	256.3	9.95333	9.94222	0.942217	125.952	0.952391	256.3	0.00564431
414.983	255.6	43.9615	43.9124	0.912397	391.957	0.957333	255.6	0.00562889
232.91	255.6	35.9041	35.8641	0.864051	209.901	0.900751	255.6	0.00562889
949.038	255.2	55.9665	55.904	0.903961	925.961	0.961168	255.2	0.00562008
328.941	254.8	15.9249	15.9071	0.907092	305.923	0.92337	254.8	0.00561127
781.117	253.9	4.05669	4.05216	0.0521623	758.056	0.0563088	253.9	0.00559145
370.872	253.6	57.8553	57.7907	0.790742	347.85	0.849879	253.6	0.00558485
464.919	253.3	35.8914	35.8513	0.851329	441.888	0.888016	253.3	0.00557824
810.448	253.2	33.3875	33.3503	0.350261	787.384	0.384388	253.2	0.00557604
796.09	252.6	19.0293	19.0081	0.00805371	773.028	0.0275046	252.6	0.00556282
310.928	251.3	55.9174	55.855	0.854995	287.912	0.912151	251.3	0.00553419
825.455	251.2	48.3943	48.3403	0.340255	802.39	0.389721	251.2	0.00553199
744.991	251.1	25.9361	25.9071	0.907101	721.934	0.933611	251.1	0.00552979
428.987	250.5	57.9646	57.8999	0.899891	405.959	0.95914	250.5	0.00551658
1174.1	250.3	49.0038	48.9491	0.94913	1151	0.999219	250.3	0.00551217
328.979	249.7	15.9627	15.9449	0.94486	305.961	0.961176	249.7	0.00549896
1086.1	249.1	19.0139	18.9926	0.992636	1063.01	0.012071	249.1	0.00548574
434.887	248.7	5.85954	5.85299	0.852993	411.859	0.858983	248.7	0.00547694
821.019	248.5	43.9589	43.9098	0.909777	797.955	0.95471	248.5	0.00547253
693.476	248.5	32.4265	32.3903	0.390332	670.423	0.423477	248.5	0.00547253
318.968	247.7	5.95166	5.94502	0.945018	295.951	0.951102	247.7	0.00545491
470.941	247.3	41.9136	41.8668	0.866765	447.91	0.909607	247.3	0.0054461
660.014	247.1	56.9699	56.9063	0.906266	636.964	0.964498	247.1	0.0054417
740.987	246.6	21.9327	21.9082	0.908171	717.931	0.930589	246.6	0.00543069
942.526	246.4	49.455	49.3998	0.399762	919.45	0.450313	246.4	0.00542628
607.054	246.2	4.01035	4.00587	0.00587101	584.01	0.0099702	246.2	0.00542188
776.941	245	57.8859	57.8213	0.821275	753.88	0.880443	245	0.00539545
268.889	244.3	13.8777	13.8622	0.862197	245.876	0.876382	244.3	0.00538004
442.905	243.9	13.8776	13.8621	0.86206	419.876	0.876245	243.9	0.00537123
552.974	243.3	7.93569	7.92683	0.926827	529.935	0.934938	243.3	0.00535802
766.422	243	47.3669	47.314	0.314001	743.362	0.362417	243	0.00535141
109.967	242.9	28.9727	28.9404	0.940379	86.97	0.969993	242.9	0.00534921
386.947	242.4	15.9248	15.907	0.907023	363.923	0.923301	242.4	0.0053382
460.845	242.3	31.8178	31.7822	0.782248	437.815	0.814771	242.3	0.00533599
400.909	242	29.8871	29.8537	0.853703	377.884	0.884252	242	0.00532939
873.019	241.7	37.9533	37.911	0.910964	849.95	0.949758	241.7	0.00532278
116.984	240.4	35.9894	35.9492	0.949164	93.986	0.985951	240.4	0.00529415
424.924	239.3	53.9019	53.8418	0.841758	401.897	0.896854	239.3	0.00526993
970.106	237.5	19.029	19.0077	0.0077071	947.027	0.0271576	237.5	0.00523029
498.897	237.3	11.8639	11.8506	0.85063	475.863	0.862756	237.3	0.00522588
413.021	237	41.9993	41.9524	0.952428	389.995	0.995358	237	0.00521928
638.948	236.9	35.904	35.8639	0.863868	615.901	0.900568	236.9	0.00521707
602.924	236.9	57.8859	57.8213	0.821272	579.88	0.88044	236.9	0.00521707
877.063	236.4	41.9976	41.9507	0.950678	853.994	0.993606	236.4	0.00520606
919.017	236	25.946	25.917	0.917002	895.944	0.943523	236	0.00519725
404.889	235.5	33.8673	33.8295	0.829508	381.864	0.864126	235.5	0.00518624
913.507	234.8	20.4357	20.4129	0.412885	890.434	0.433774	234.8	0.00517083
286.946	234.6	31.9351	31.8994	0.899394	263.932	0.932037	234.6	0.00516642
102.948	234.2	21.9534	21.9289	0.928907	79.9513	0.951346	234.2	0.00515761
780.98	233.7	3.91969	3.91532	0.915315	757.919	0.919322	233.7	0.0051466
985.061	233	33.9845	33.9465	0.946508	961.981	0.981245	233	0.00513119
1014.1	232.4	5.0138	5.0082	0.00819755	991.013	0.0133224	232.4	0.00511797
898.5	231.9	5.42905	5.42299	0.422992	875.429	0.428541	231.9	0.00510696
550.052	231.3	5.01368	5.00808	0.00807968	527.013	0.0132044	231.3	0.00509375
1186.15	230.5	3.05573	3.05232	0.0523169	1163.06	0.0554404	230.5	0.00507613
276.9	230.4	21.8893	21.8649	0.864901	253.887	0.887275	230.4	0.00507393
1083.12	230.4	16.0311	16.0132	0.0132365	1060.03	0.0296228	230.4	0.00507393
135.014	229.2	54.0195	53.9592	0.959181	112.014	0.0143975	229.2	0.0050475
500.957	229	13.9244	13.9088	0.908849	477.923	0.923082	229	0.0050431
239.002	228.9	41.997	41.9501	0.950058	215.993	0.992985	228.9	0.0050409
306.997	228.7	51.9862	51.9282	0.928195	283.981	0.981333	228.7	0.00503649
446.906	227.9	17.8786	17.8586	0.858603	423.877	0.876877	227.9	0.00501887
490.975	226.8	3.94168	3.93728	0.937276	467.941	0.941305	226.8	0.00499465
171.026	226.6	32.0265	31.9907	0.99075	148.023	0.0234859	226.6	0.00499024
931.025	226.4	37.9536	37.9113	0.911265	907.95	0.950059	226.4	0.00498584
869.481	225.8	34.415	34.3765	0.376535	846.412	0.411712	225.8	0.00497263
1129.15	225.5	4.05818	4.05365	0.0536466	1106.06	0.0577947	225.5	0.00496602
881.487	225.4	46.4209	46.369	0.369019	858.416	0.416468	225.4	0.00496382
180.979	224.9	41.9795	41.9326	0.932606	157.976	0.975516	224.9	0.00495281
178.985	224.6	39.985	39.9403	0.940343	155.981	0.981214	224.6	0.0049462
705.382	223.9	44.3326	44.2831	0.283068	682.328	0.328382	223.9	0.00493078
220.959	223.8	23.954	23.9272	0.927205	197.952	0.951689	223.8	0.00492858
336.985	223.1	23.9688	23.942	0.94203	313.967	0.96653	223.1	0.00491317
474.887	221.8	45.8593	45.8081	0.808109	451.855	0.854984	221.8	0.00488454
416.881	221.6	45.8594	45.8082	0.808208	393.855	0.855083	221.6	0.00488013
1166.09	221.4	40.996	40.9502	0.950192	1142.99	0.992096	221.4	0.00487573
592.938	221.2	47.8999	47.8464	0.846393	569.895	0.895354	221.2	0.00487132
664.969	220.6	3.91972	3.91534	0.915343	641.919	0.91935	220.6	0.00485811
344.942	220.4	31.9252	31.8896	0.889596	321.922	0.922228	220.4	0.00485371
781.015	220.3	3.95441	3.95	0.949996	757.954	0.954038	220.3	0.0048515
160.982	219.9	21.9823	21.9577	0.957715	137.98	0.980185	219.9	0.00484269
298.937	219.8	43.9263	43.8772	0.877245	275.922	0.922144	219.8	0.00484049
967.144	219.8	16.0675	16.0496	0.0495839	944.066	0.0660073	219.8	0.00484049
218.985	219.7	21.9798	21.9552	0.955229	195.978	0.977696	219.7	0.00483829
245.92	219.1	48.9148	48.8602	0.860203	222.91	0.910202	219.1	0.00482508
1086.12	218.6	19.0296	19.0084	0.00837835	1063.03	0.0278295	218.6	0.00481407
242.956	218.5	45.9507	45.8994	0.899423	219.946	0.946392	218.5	0.00481186
821.009	218.4	43.9489	43.8999	0.899868	797.945	0.944791	218.4	0.00480966
480.896	218.3	51.8689	51.811	0.811019	457.864	0.864037	218.3	0.00480746
357.969	218	44.9523	44.9021	0.90215	334.948	0.948098	218	0.00480085
151.005	217.7	12.0054	11.9919	0.991946	128.004	0.00421702	217.7	0.00479425
446.874	217.3	17.8466	17.8267	0.826658	423.845	0.8449	217.3	0.00478544
1159.13	217.2	34.032	33.994	0.994048	1136.03	0.0288334	217.2	0.00478323
167.04	216.2	28.0402	28.0089	0.00886109	144.038	0.0375224	216.2	0.00476121
1172.14	216.1	47.0452	46.9926	0.992627	1149.04	0.0407143	216.1	0.00475901
621.941	215.6	18.8967	18.8756	0.875649	598.895	0.894964	215.6	0.004748
560.884	214.3	15.8456	15.8279	0.827935	537.844	0.844131	214.3	0.00471937
1026.12	214.1	17.0345	17.0155	0.0154651	1003.03	0.032877	214.1	0.00471497
1001.56	212.1	50.4824	50.426	0.426026	978.478	0.477627	212.1	0.00467092
776.024	211.7	56.9697	56.9061	0.906078	752.964	0.96431	211.7	0.00466211
376.881	211.6	5.85939	5.85285	0.852852	353.859	0.858842	211.6	0.00465991
884.069	211.4	49.0037	48.9489	0.948935	860.999	0.999024	211.4	0.00465551
794.095	211.3	17.0345	17.0155	0.0154611	771.033	0.032873	211.3	0.0046533
468.973	210.8	39.9458	39.9012	0.901232	445.942	0.942063	210.8	0.00464229
661.356	210.2	0.30638	0.306038	0.306038	638.306	0.306351	210.2	0.00462908
524.986	210.1	37.9535	37.9111	0.911138	501.95	0.949932	210.1	0.00462688
135.003	209.8	54.0085	53.9482	0.948204	112.003	0.00340854	209.8	0.00462027
318.881	209.3	5.86452	5.85798	0.857976	295.864	0.86397	209.3	0.00460926
646.994	208.4	43.9497	43.9007	0.900674	623.946	0.945598	208.4	0.00458944
604.962	208	1.91853	1.91639	0.916387	581.918	0.918348	208	0.00458063
310.915	207.4	55.9038	55.8413	0.84133	287.898	0.898473	207.4	0.00456742
440.901	207.2	11.8741	11.8609	0.860857	417.873	0.872994	207.2	0.00456301
1073.6	206.7	6.51382	6.50654	0.506544	1050.51	0.513202	206.7	0.004552
186.951	206.2	47.9512	47.8977	0.897698	163.947	0.946712	206.2	0.00454099
176.945	205.9	37.9449	37.9025	0.902481	153.941	0.941267	205.9	0.00453438
320.911	205.1	7.8949	7.88609	0.886088	297.894	0.894158	205.1	0.00451677
714.966	205	53.917	53.8568	0.856846	691.912	0.911957	205	0.00451456
238.889	205	41.8831	41.8363	0.836335	215.879	0.879146	205	0.00451456
986.553	204.7	35.476	35.4363	0.436342	963.473	0.472604	204.7	0.00450796
122.959	203.9	41.9643	41.9175	0.917462	99.9604	0.960356	203.9	0.00449034
246.951	203.4	49.9457	49.8899	0.889922	223.941	0.940974	203.4	0.00447933
677.366	202.8	16.3166	16.2984	0.298401	654.315	0.315079	202.8	0.00446611
390.916	202	19.8938	19.8716	0.871631	367.892	0.891966	202	0.0044485
993.074	201.9	41.9977	41.9508	0.95081	969.994	0.993738	201.9	0.00444629
986.111	201.6	35.0339	34.9948	0.994786	963.031	0.0305958	201.6	0.00443969
404.052	200.3	33.0296	32.9927	0.992734	381.026	0.0264951	200.3	0.00441106
436.933	199.5	7.90513	7.8963	0.896299	413.904	0.904379	199.5	0.00439344
546.13	198.5	1.09145	1.09023	0.0902293	523.091	0.0913449	198.5	0.00437142
602.008	198	56.9699	56.9063	0.906275	578.965	0.964507	198	0.00436041
518.851	197.6	31.8178	31.7823	0.782299	495.815	0.814822	197.6	0.0043516
102.968	197.3	21.9738	21.9492	0.949214	79.9717	0.971674	197.3	0.00434499
166.965	197.1	27.9648	27.9336	0.933565	143.962	0.96215	197.1	0.00434059
380.858	196.4	9.83586	9.82487	0.824872	357.835	0.834926	196.4	0.00432517
304.942	195.9	49.9307	49.8749	0.87494	281.926	0.925977	195.9	0.00431416
503.107	195.6	16.0746	16.0566	0.056648	480.073	0.0730786	195.6	0.00430755
763.004	194.7	43.9492	43.9001	0.900107	739.945	0.94503	194.7	0.00428773
969.539	194.7	18.462	18.4414	0.44137	946.46	0.460241	194.7	0.00428773
754.958	194.2	35.9037	35.8636	0.863621	731.9	0.90032	194.2	0.00427672
182.98	193.4	43.9799	43.9308	0.930773	159.976	0.975727	193.4	0.00425911
419.937	193.3	48.9147	48.86	0.860046	396.91	0.910045	193.3	0.0042569
384.899	193.3	13.8776	13.8621	0.862109	361.876	0.876294	193.3	0.0042569
534.933	193.1	47.9	47.8465	0.846491	511.895	0.895453	193.1	0.0042525
103.054	193.1	22.0599	22.0353	0.0353077	80.0579	0.0578563	193.1	0.0042525
230.979	192.8	33.9734	33.9354	0.935447	207.97	0.970173	192.8	0.00424589
1045.59	192.3	36.5034	36.4626	0.462616	1022.5	0.499928	192.3	0.00423488
262.906	192.1	7.89497	7.88616	0.886157	239.894	0.894227	192.1	0.00423048
488.036	192.1	1.00338	1.00226	0.00225662	465.003	0.00328222	192.1	0.00423048
292.98	192	37.9695	37.9271	0.927106	269.966	0.965917	192	0.00422827
338.932	191.5	25.9157	25.8868	0.886796	315.913	0.913286	191.5	0.00421726
622.984	191.2	19.9405	19.9182	0.918203	599.939	0.938585	191.2	0.00421066
851.133	191.1	16.0676	16.0497	0.0496518	828.066	0.0660753	191.1	0.00420845
317.971	190.9	4.95494	4.94941	0.949411	294.954	0.954476	190.9	0.00420405
336.97	190.9	23.9538	23.927	0.927017	313.952	0.951501	190.9	0.00420405
928.105	190.6	35.0339	34.9947	0.994745	905.031	0.0305548	190.6	0.00419744
180.965	189.9	41.9645	41.9177	0.917683	157.961	0.960577	189.9	0.00418203
430.948	189.8	1.92112	1.91897	0.918971	407.921	0.920935	189.8	0.00417982
164.916	189.8	25.9159	25.887	0.886973	141.913	0.913463	189.8	0.00417982
138.985	189.4	57.9909	57.9261	0.926107	115.985	0.985382	189.4	0.00417102
238.97	189.3	41.9645	41.9176	0.917604	215.96	0.960498	189.3	0.00416881
432.969	189.3	3.94145	3.93704	0.937045	409.941	0.941074	189.3	0.00416881
1072.06	189.1	4.96991	4.96436	0.964358	1048.97	0.969438	189.1	0.00416441
322.97	188.7	9.9531	9.94199	0.94199	299.952	0.952164	188.7	0.0041556
331.027	188.7	18.0106	17.9905	0.990523	308.009	0.00893278	188.7	0.0041556
492.892	188.4	5.85959	5.85304	0.853044	469.859	0.859034	188.4	0.00414899
538.902	187.8	51.8689	51.811	0.81098	515.864	0.863998	187.8	0.00413578
561.397	187.7	16.3587	16.3405	0.340482	538.357	0.357203	187.7	0.00413358
622.938	187.1	19.8938	19.8716	0.871595	599.892	0.89193	187.1	0.00412036
410.852	187.1	39.8299	39.7854	0.785381	387.826	0.826093	187.1	0.00412036
1151.04	186.8	25.946	25.917	0.917036	1127.94	0.943557	186.8	0.00411376
318.957	186.4	5.94079	5.93416	0.93416	295.94	0.940233	186.4	0.00410495
194.98	186	55.9802	55.9177	0.917653	171.975	0.974873	186	0.00409614
200.96	185.6	3.95425	3.94984	0.949837	177.954	0.953878	185.6	0.00408733
454.976	185	25.9486	25.9197	0.919652	431.946	0.946175	185	0.00407412
506.973	185	19.9406	19.9183	0.918291	483.939	0.938673	185	0.00407412
870.099	184.3	35.0336	34.9945	0.994484	847.03	0.0302938	184.3	0.0040587
819.057	184.1	41.9969	41.95	0.950048	795.993	0.992975	184.1	0.0040543
334.906	183.8	21.8893	21.8649	0.864902	311.887	0.887276	183.8	0.00404769
592.084	183.7	47.0452	46.9927	0.992717	569.041	0.0408043	183.7	0.00404549
444.952	183.6	15.9248	15.9071	0.907064	421.923	0.923342	183.6	0.00404329
146.997	183.4	7.99662	7.98769	0.987692	123.996	0.995866	183.4	0.00403888
433.084	183	4.0564	4.05187	0.0518666	410.056	0.0560128	183	0.00403007
392.974	182.9	21.9521	21.9276	0.927583	369.95	0.950021	182.9	0.00402787
390.036	182.8	19.014	18.9928	0.992764	367.012	0.012199	182.8	0.00402567
260.963	182.6	5.95173	5.94509	0.945087	237.951	0.951171	182.6	0.00402126
123.983	182.2	42.9883	42.9403	0.940309	100.984	0.984249	182.2	0.00401246
503.007	182.2	15.9741	15.9563	0.95627	479.973	0.972598	182.2	0.00401246
797.075	182.1	20.0151	19.9928	0.992783	774.013	0.0132414	182.1	0.00401025
291.02	181.6	36.0087	35.9685	0.968535	268.005	0.00534174	181.6	0.00399924
722.395	181.2	3.34052	3.33679	0.336791	699.34	0.340205	181.2	0.00399043
236.937	181	39.9314	39.8868	0.886814	213.928	0.92763	181	0.00398603
354.899	181	41.883	41.8362	0.836187	331.879	0.878998	181	0.00398603
368.934	180.7	55.9174	55.855	0.854986	345.912	0.912142	180.7	0.00397942
374.991	178.8	3.96901	3.96457	0.964573	351.969	0.96863	178.8	0.00393758
476.073	178.6	47.0453	46.9928	0.992775	453.041	0.0408623	178.6	0.00393318
286.931	178.5	31.9202	31.8845	0.884541	263.917	0.917168	178.5	0.00393097
346.046	178.3	33.0296	32.9927	0.992743	323.027	0.0265041	178.3	0.00392657
282.96	177.7	27.9487	27.9175	0.917505	259.946	0.946073	177.7	0.00391336
564.932	177.1	19.8939	19.8717	0.871664	541.892	0.891999	177.1	0.00390014
898.041	176.6	4.9699	4.96435	0.964355	874.969	0.969435	176.6	0.00388913
633.455	176.3	30.411	30.377	0.377032	610.408	0.408116	176.3	0.00388252
536.037	176.1	49.0036	48.9489	0.948929	512.999	0.999018	176.1	0.00387812
190.949	175.6	51.9489	51.8909	0.890874	167.944	0.943974	175.6	0.00386711
812.094	175.3	35.0334	34.9943	0.994283	789.03	0.0300929	175.3	0.0038605
478.975	174.5	49.9479	49.8922	0.892164	455.943	0.943218	174.5	0.00384288
322.955	174.3	9.93813	9.92704	0.927037	299.937	0.937195	174.3	0.00383848
215.001	173.9	17.9959	17.9758	0.975758	191.994	0.994152	173.9	0.00382967
305.035	173.9	50.0244	49.9685	0.968535	282.02	0.0196679	173.9	0.00382967
205.034	173.7	8.02887	8.01991	0.0199069	182.028	0.0281136	173.7	0.00382527
1169.05	173.6	43.9591	43.91	0.910013	1145.95	0.954946	173.6	0.00382306
270.909	173.5	15.8983	15.8805	0.880501	247.897	0.896751	173.5	0.00382086
602.877	173.4	57.8389	57.7744	0.774355	579.833	0.833475	173.4	0.00381866
839.124	172.6	4.05806	4.05353	0.0535317	816.058	0.0576797	172.6	0.00380104
411.002	172	39.9805	39.9358	0.935832	387.977	0.976699	172	0.00378783
226.93	172	29.9245	29.8911	0.891078	203.922	0.921665	172	0.00378783
1101.07	171.5	33.9847	33.9467	0.946729	1077.98	0.981467	171.5	0.00377682
327.017	170.5	14.0008	13.9852	0.985211	304	0.999522	170.5	0.0037548
856.998	170.5	21.9327	21.9082	0.908203	833.931	0.930621	170.5	0.0037548
494.94	170.5	7.90755	7.89872	0.898717	471.907	0.9068	170.5	0.0037548
239.095	169.9	42.0895	42.0425	0.0425045	216.086	0.0855264	169.9	0.00374158
541.041	169.7	54.0083	53.948	0.947991	518.003	0.00319556	169.7	0.00373718
613.34	169.6	10.2965	10.285	0.285012	590.296	0.295536	169.6	0.00373498
420.955	169.2	49.9331	49.8773	0.877349	397.928	0.928388	169.2	0.00372617
258.888	169.2	3.87726	3.87293	0.872934	235.877	0.876897	169.2	0.00372617
703.045	169.1	41.9961	41.9492	0.949247	679.992	0.992173	169.1	0.00372396
925.512	167.6	32.4412	32.405	0.40496	902.438	0.43812	167.6	0.00369093
335.987	167.3	22.9703	22.9447	0.944695	312.968	0.968174	167.3	0.00368432
768.058	167.2	49.0033	48.9486	0.948623	744.999	0.998712	167.2	0.00368212
194.995	167.2	55.9951	55.9326	0.932596	171.99	0.989832	167.2	0.00368212
378.927	167.1	7.90521	7.89638	0.896378	355.904	0.904458	167.1	0.00367992
594.042	166.9	49.0034	48.9487	0.94865	570.999	0.998739	166.9	0.00367552
389.919	166.9	18.8968	18.8757	0.875675	366.895	0.89499	166.9	0.00367552
622.073	166.7	19.0293	19.0081	0.00808068	599.028	0.0275316	166.7	0.00367111
941.118	166.2	48.0471	47.9935	0.993484	918.043	0.0425956	166.2	0.0036601
124.974	165.7	43.98	43.9309	0.930852	101.976	0.975806	165.7	0.00364909
507.968	165.4	20.935	20.9116	0.911631	484.933	0.93303	165.4	0.00364248
222.921	165.2	25.9158	25.8869	0.886904	199.913	0.913394	165.2	0.00363808
177.061	165.2	38.0609	38.0184	0.0184019	154.057	0.0573059	165.2	0.00363808
1117.63	165.1	50.5399	50.4835	0.483494	1094.54	0.535153	165.1	0.00363588
782.03	165	4.96997	4.96442	0.964422	758.97	0.969503	165	0.00363367
654.9	164.9	51.8563	51.7984	0.798376	631.851	0.851381	164.9	0.00363147
652.048	164.7	49.0037	48.949	0.949011	628.999	0.9991	164.7	0.00362707
252.986	164.5	55.9801	55.9176	0.917564	229.975	0.974784	164.5	0.00362266
166.949	164.4	27.9489	27.9177	0.917713	143.946	0.946281	164.4	0.00362046
544.998	164.3	57.9648	57.9	0.900033	521.959	0.959282	164.3	0.00361826
412.935	164.1	41.9136	41.8668	0.866784	389.91	0.909626	164.1	0.00361385
548.958	163.9	3.91978	3.9154	0.915401	525.919	0.919408	163.9	0.00360945
426.979	163.6	55.9576	55.8951	0.895112	403.952	0.952309	163.6	0.00360284
936.983	163.6	43.9122	43.8632	0.863151	913.908	0.908036	163.6	0.00360284
619.439	163.6	16.3951	16.3768	0.376832	596.394	0.39359	163.6	0.00360284
1187.11	163	4.01026	4.00578	0.00578111	1164.01	0.0098802	163	0.00358963
566.971	162.9	21.9329	21.9084	0.908388	543.931	0.930806	162.9	0.00358743
1030.58	162.7	21.497	21.473	0.473032	1007.5	0.495005	162.7	0.00358302
529.032	162.4	41.9994	41.9525	0.95248	505.995	0.99541	162.4	0.00357642
656.961	162	53.9172	53.857	0.857035	633.912	0.912146	162	0.00356761
853.586	161.9	18.5198	18.4991	0.499124	830.518	0.518054	161.9	0.0035654
301.141	161.9	46.13	46.0785	0.0785138	278.126	0.125666	161.9	0.0035654
430.031	161.9	1.00339	1.00227	0.00226561	407.003	0.00329122	161.9	0.0035654
686.986	161.7	25.9363	25.9073	0.907309	663.934	0.93382	161.7	0.003561
562.885	161.5	17.8464	17.8265	0.82652	539.845	0.844762	161.5	0.0035566
352.962	161.3	39.9457	39.9011	0.90112	329.942	0.941951	161.3	0.00355219
210.928	161.3	13.9222	13.9066	0.906646	187.921	0.920877	161.3	0.00355219
510.963	161	23.9299	23.9032	0.903207	487.928	0.927667	161	0.00354558
996.039	160.8	44.9623	44.9121	0.91211	972.958	0.958068	160.8	0.00354118
430.908	160.8	1.88089	1.87879	0.878786	407.881	0.880708	160.8	0.00354118
265.025	160.6	10.0145	10.0034	0.00336067	242.014	0.0135971	160.6	0.00353677
723.065	160.5	4.01032	4.00584	0.00584304	700.01	0.0099422	160.5	0.00353457
484.945	160.3	55.9173	55.8549	0.854858	461.912	0.912014	160.3	0.00353017
914.51	160.1	21.4392	21.4153	0.415255	891.437	0.437169	160.1	0.00352576
367.937	160	54.9203	54.8589	0.85895	344.915	0.915086	160	0.00352356
426.939	159.6	55.9174	55.8549	0.854917	403.912	0.912073	159.6	0.00351475
569.022	159.5	23.9835	23.9567	0.956738	545.981	0.981253	159.5	0.00351255
492.985	159.4	5.95165	5.945	0.945001	469.951	0.951085	159.4	0.00351035
540.903	159.4	53.8701	53.81	0.809975	517.865	0.865039	159.4	0.00351035
488.939	159	1.90613	1.904	0.903999	465.906	0.905947	159	0.00350154
463.003	158.3	33.9758	33.9378	0.937818	439.973	0.972547	158.3	0.00348612
350.957	157.6	37.9409	37.8985	0.898519	327.937	0.9373	157.6	0.00347071
834.03	157.5	56.9701	56.9065	0.906489	810.965	0.964721	157.5	0.00346851
274.943	157.4	19.9318	19.9095	0.909497	251.93	0.92987	157.4	0.0034663
971.092	157	20.0153	19.9929	0.992916	948.013	0.0133744	157	0.00345749
247.03	156.8	50.0244	49.9686	0.968554	224.02	0.0196869	156.8	0.00345309
484.983	156.7	55.9552	55.8927	0.892746	461.95	0.949941	156.7	0.00345089
191	156.5	52.0002	51.9421	0.942097	167.995	0.995249	156.5	0.00344648
704.962	156.5	43.9123	43.8632	0.863227	681.908	0.908112	156.5	0.00344648
486.992	156.3	57.9647	57.9	0.900002	463.959	0.959251	156.3	0.00344208
767.101	156.3	48.046	47.9924	0.992392	744.042	0.0415027	156.3	0.00344208
134.959	156.1	53.9643	53.9041	0.904073	111.959	0.959233	156.1	0.00343767
248.977	155.4	51.9713	51.9133	0.91331	225.966	0.966433	155.4	0.00342226
638.935	155.2	35.8915	35.8515	0.851452	615.888	0.888139	155.2	0.00341785
677.481	154.7	16.4314	16.4131	0.413053	654.43	0.429848	154.7	0.00340684
544.906	154.6	57.8734	57.8088	0.808815	521.868	0.86797	154.6	0.00340464
737.951	154.3	18.8967	18.8756	0.875561	714.895	0.894876	154.3	0.00339803
596.907	154.2	51.8688	51.8109	0.810871	573.864	0.863889	154.2	0.00339583
530.847	153.9	43.8139	43.765	0.764964	507.81	0.809748	153.9	0.00338923
767.103	153.8	48.048	47.9944	0.99435	744.043	0.0434625	153.8	0.00338702
450.917	153.7	21.8892	21.8648	0.864794	427.887	0.887168	153.7	0.00338482
839.076	153.7	4.0103	4.00583	0.00582506	816.01	0.0099242	153.7	0.00338482
880.028	153.4	44.9626	44.9124	0.912367	856.958	0.958326	153.4	0.00337821
628.992	153.2	25.9485	25.9195	0.919495	605.946	0.946018	153.2	0.00337381
826.064	153.1	49.0035	48.9488	0.948784	802.999	0.998873	153.1	0.00337161
182.926	153	43.9264	43.8773	0.877332	159.922	0.922232	153	0.00336941
440.891	153	11.8638	11.8505	0.850529	417.863	0.862655	153	0.00336941
795.544	152.9	18.4836	18.463	0.462993	772.482	0.481886	152.9	0.0033672
306.982	152.6	51.9713	51.9132	0.913221	283.966	0.966344	152.6	0.0033606
1014.05	152	4.97008	4.96453	0.964526	990.97	0.969607	152	0.00334738
484.97	151.7	55.9427	55.8802	0.88022	461.937	0.937402	151.7	0.00334078
668.985	151.4	7.93563	7.92677	0.926769	645.935	0.93488	151.4	0.00333417
426.965	151.1	55.9426	55.8802	0.880159	403.937	0.937341	151.1	0.00332756
150.954	150.9	11.9537	11.9404	0.940363	127.953	0.952582	150.9	0.00332316
338.922	150.9	25.9054	25.8765	0.876488	315.903	0.902967	150.9	0.00332316
870.484	150.8	35.4184	35.3789	0.378894	847.415	0.415097	150.8	0.00332096
657.367	150.8	54.3229	54.2622	0.262202	634.318	0.317728	150.8	0.00332096
1071.15	150.8	4.05751	4.05298	0.0529764	1048.06	0.0571237	150.8	0.00332096
1072.1	150.7	5.01384	5.00824	0.0082385	1049.01	0.0133634	150.7	0.00331875
935.069	150	41.998	41.9511	0.951059	911.994	0.993987	150	0.00330334
290.915	149.9	35.9041	35.864	0.863982	267.901	0.900682	149.9	0.00330114
160.98	149.8	21.9798	21.9553	0.955298	137.978	0.977765	149.8	0.00329893
394.952	149.8	23.9299	23.9031	0.903145	371.928	0.927605	149.8	0.00329893
892.036	149.4	56.97	56.9064	0.90636	868.965	0.964592	149.4	0.00329013
491.99	149.2	4.95755	4.95201	0.952011	468.957	0.957079	149.2	0.00328572
506.062	149.1	19.0294	19.0081	0.00814861	483.028	0.0275995	149.1	0.00328352
180.997	149	41.997	41.9501	0.950147	157.993	0.993074	149	0.00328132
910.965	148.8	17.8937	17.8737	0.873674	887.892	0.891964	148.8	0.00327691
192.909	148.6	53.9085	53.8483	0.848326	169.903	0.903429	148.6	0.00327251
251.04	148.6	54.0343	53.9739	0.973927	228.029	0.0291581	148.6	0.00327251
354.209	148.3	41.1925	41.1465	0.146498	331.189	0.188603	148.3	0.0032659
898.131	148.3	5.05976	5.05411	0.0541142	875.059	0.0592861	148.3	0.0032659
738.995	148.1	19.9406	19.9183	0.918335	715.939	0.938717	148.1	0.0032615
599.073	147.9	54.0343	53.9739	0.973933	576.029	0.0291641	147.9	0.00325709
106.944	147.6	25.9493	25.9203	0.920285	83.9468	0.946809	147.6	0.00325049
135.032	147.4	54.0378	53.9774	0.977441	112.033	0.0326758	147.4	0.00324608
656.914	147.2	53.87	53.8099	0.809877	633.865	0.864941	147.2	0.00324168
432.996	146.8	3.9691	3.96466	0.964664	409.969	0.968721	146.8	0.00323287
134.036	146.5	53.041	52.9818	0.981794	111.036	0.0360099	146.5	0.00322626
434.971	146.3	5.94325	5.93661	0.93661	411.943	0.942685	146.3	0.00322186
244.949	146.3	47.9434	47.8899	0.889858	221.939	0.938863	146.3	0.00322186
718.935	146.3	57.8857	57.8211	0.821114	695.88	0.880282	146.3	0.00322186
404.847	146.3	33.8255	33.7878	0.787775	381.822	0.82235	146.3	0.00322186
710.053	146.2	49.0036	48.9489	0.948852	686.999	0.998941	146.2	0.00321965
958.536	145.8	7.45932	7.451	0.450996	935.459	0.45862	145.8	0.00321085
820.972	145.6	43.9121	43.863	0.863029	797.908	0.907914	145.6	0.00320644
350.91	145.6	37.8932	37.8509	0.850882	327.89	0.889615	145.6	0.00320644
372.897	145.2	1.87555	1.87345	0.873451	349.875	0.875368	145.2	0.00319763
453.011	144.5	23.9839	23.9571	0.957085	429.982	0.981601	144.5	0.00318222
554.874	144.5	9.8359	9.82492	0.824915	531.835	0.834969	144.5	0.00318222
265.055	144.5	10.0444	10.0332	0.0331674	242.043	0.0434342	144.5	0.00318222
681.064	144.3	20.0143	19.9919	0.991932	658.012	0.0123895	144.3	0.00317781
781.429	143.9	4.36828	4.3634	0.363404	758.368	0.367869	143.9	0.003169
754.946	143.8	35.8916	35.8515	0.851504	731.888	0.888191	143.8	0.0031668
134.994	143.6	53.9999	53.9396	0.939593	111.995	0.994789	143.6	0.0031624
761.299	143.5	42.244	42.1969	0.196861	738.24	0.240041	143.5	0.00316019
677.081	143.5	16.0312	16.0133	0.0133194	654.03	0.0297057	143.5	0.00316019
668.972	143	7.92312	7.91427	0.914273	645.922	0.922372	143	0.00314918
584.984	142.7	39.9456	39.901	0.901014	561.942	0.941845	142.7	0.00314258
264.949	142.7	9.93815	9.92706	0.927056	241.937	0.937214	142.7	0.00314258
598.943	142.7	53.9044	53.8442	0.844188	575.899	0.899286	142.7	0.00314258
454.929	142.2	25.9018	25.8728	0.872834	431.899	0.899309	142.2	0.00313157
576.856	142	31.8177	31.7822	0.78222	553.815	0.814743	142	0.00312716
449.052	142	20.0242	20.0018	0.00179685	426.022	0.0222646	142	0.00312716
234.975	141.9	37.9696	37.9272	0.927155	211.966	0.965966	141.9	0.00312496
645.044	141.8	41.9997	41.9528	0.952802	621.996	0.995732	141.8	0.00312276
773.063	141.6	54.0082	53.9479	0.947865	750.003	0.00306957	141.6	0.00311835
610.979	141.5	7.93546	7.9266	0.926598	587.935	0.934709	141.5	0.00311615
718.019	141.3	56.9696	56.906	0.905977	694.964	0.964209	141.3	0.00311175
639.067	141.2	36.0236	35.9834	0.983375	616.02	0.0201963	141.2	0.00310954
408.915	140.7	37.8931	37.8508	0.850803	385.89	0.889536	140.7	0.00309853
270.959	140.6	15.9479	15.9301	0.930085	247.946	0.946387	140.6	0.00309633
338.965	140.6	25.9486	25.9196	0.91962	315.946	0.946143	140.6	0.00309633
700.91	140.2	39.8603	39.8158	0.815842	677.857	0.856585	140.2	0.00308752
240.932	140.1	43.9263	43.8773	0.877283	217.922	0.922183	140.1	0.00308532
378.929	140.1	7.90745	7.89862	0.898615	355.907	0.906698	140.1	0.00308532
530.033	139.9	43.0003	42.9523	0.952282	506.996	0.996235	139.9	0.00308091
478.031	139.8	49.0036	48.9489	0.948898	454.999	0.998987	139.8	0.00307871
328.925	139.8	15.9087	15.891	0.89097	305.907	0.907231	139.8	0.00307871
570.974	139.7	25.936	25.907	0.907038	547.934	0.933548	139.7	0.00307651
520.889	139.6	33.856	33.8182	0.818153	497.853	0.852759	139.6	0.00307431
1013.57	139.6	4.48325	4.47824	0.47824	990.483	0.482823	139.6	0.00307431
625.377	139.6	22.3328	22.3079	0.307912	602.331	0.33074	139.6	0.00307431
351.964	139.5	38.948	38.9045	0.904464	328.944	0.944275	139.5	0.00307211
369.986	139.3	56.9699	56.9063	0.906271	346.965	0.964503	139.3	0.0030677
294.942	139.3	39.9314	39.8868	0.886825	271.928	0.927641	139.3	0.0030677
640.986	138.9	37.942	37.8996	0.899643	617.938	0.938425	138.9	0.00305889
617.329	138.9	14.2856	14.2697	0.269678	594.284	0.28428	138.9	0.00305889
611.361	138.4	8.31729	8.308	0.308002	588.317	0.316503	138.4	0.00304788
350.043	138.2	37.027	36.9856	0.985649	327.023	0.0234966	138.2	0.00304348
861.001	138	25.9356	25.9066	0.906633	837.933	0.933143	138	0.00303907
569.314	137.9	24.2758	24.2487	0.248741	546.274	0.273555	137.9	0.00303687
259.966	137.5	4.95495	4.94942	0.94942	236.954	0.954485	137.5	0.00302806
346.884	137.5	33.8674	33.8296	0.829577	323.864	0.864195	137.5	0.00302806
660.917	137.1	57.8734	57.8088	0.808777	637.868	0.867932	137.1	0.00301925
655.387	137	52.3436	52.2852	0.285192	632.339	0.338695	137	0.00301705
363.041	137	50.0243	49.9685	0.968476	340.02	0.0196089	137	0.00301705
917.056	136.8	23.9846	23.9579	0.957863	893.982	0.982378	136.8	0.00301265
520.9	136.8	33.8674	33.8296	0.82962	497.864	0.864238	136.8	0.00301265
151.027	136.8	12.0272	12.0138	0.0137713	128.026	0.026065	136.8	0.00301265
120.979	136.7	39.9843	39.9396	0.939603	97.9805	0.980473	136.7	0.00301044
388.87	136.6	17.848	17.8281	0.828106	365.846	0.846349	136.6	0.00300824
447.026	136.5	17.9982	17.9781	0.978069	423.996	0.996466	136.5	0.00300604
910.142	136.5	17.0711	17.052	0.0519923	887.069	0.0694415	136.5	0.00300604
394.005	136.4	22.983	22.9574	0.957372	370.981	0.980864	136.4	0.00300384
1001.08	136.4	50.0057	49.9499	0.949878	978.001	0.00099163	136.4	0.00300384
893.071	136.3	58.0052	57.9405	0.940454	870	0.999744	136.3	0.00300163
310.991	136.3	55.98	55.9175	0.917505	287.975	0.974725	136.3	0.00300163
278.976	136	23.9647	23.938	0.937974	255.962	0.962469	136	0.00299503
149.023	135.7	10.0235	10.0123	0.0122587	126.023	0.0225042	135.7	0.00298842
442.802	135.6	13.7742	13.7588	0.758806	419.773	0.772885	135.6	0.00298622
494.969	135.3	7.93566	7.9268	0.926796	471.935	0.934907	135.3	0.00297961
505.93	134.9	18.8968	18.8757	0.875687	482.895	0.895002	134.9	0.0029708
624.906	134.8	21.8624	21.838	0.837997	601.86	0.860344	134.8	0.0029686
1057.13	134.8	48.0474	47.9938	0.993756	1034.04	0.0428676	134.8	0.0029686
1029.11	134.8	20.0322	20.0099	0.00985784	1006.03	0.0303338	134.8	0.0029686
666.063	134.6	5.01388	5.00828	0.00828146	643.013	0.0134064	134.6	0.0029642
508.895	134.4	21.8624	21.838	0.838025	485.86	0.860372	134.4	0.00295979
477.942	134	48.9146	48.86	0.859988	454.91	0.909986	134	0.00295098
430.946	133.9	1.91868	1.91653	0.916534	407.918	0.918495	133.9	0.00294878
892.952	133.6	57.8862	57.8215	0.821537	869.881	0.880705	133.6	0.00294217
779.076	133.6	2.01577	2.01352	0.0135212	756.016	0.0155816	133.6	0.00294217
896.991	133.5	3.91965	3.91528	0.915277	873.919	0.919284	133.5	0.00293997
1044.12	133.3	35.0342	34.9951	0.995077	1021.03	0.0308868	133.3	0.00293557
321.045	133	8.02875	8.01979	0.019789	298.028	0.0279956	133	0.00292896
740.073	132.8	21.018	20.9945	0.994522	717.016	0.0160057	132.8	0.00292456
722.904	132.7	3.8494	3.8451	0.845103	699.849	0.849037	132.7	0.00292235
1115.14	132.3	48.0477	47.9941	0.994057	1092.04	0.0431686	132.3	0.00291355
612.879	132	9.83568	9.8247	0.824696	589.835	0.83475	132	0.00290694
218.988	131.9	21.9822	21.9576	0.957636	195.98	0.980106	131.9	0.00290474
228.894	131.9	31.8883	31.8527	0.852695	205.885	0.88529	131.9	0.00290474
172.936	131.7	33.9356	33.8977	0.897738	149.932	0.932426	131.7	0.00290033
677.117	131.7	16.0677	16.0497	0.0497387	654.066	0.0661623	131.7	0.00290033
1052.99	131.5	43.9119	43.8628	0.862844	1029.91	0.907728	131.5	0.00289593
913.087	131.5	20.0161	19.9937	0.993744	890.014	0.0142033	131.5	0.00289593
496.869	131.4	9.83598	9.82499	0.824994	473.835	0.835048	131.4	0.00289372
181.056	131.4	42.0558	42.0089	0.00888107	158.052	0.0518685	131.4	0.00289372
599.047	131	54.0082	53.9479	0.947862	576.003	0.00306657	131	0.00288492
210.883	130.9	13.8778	13.8623	0.862286	187.876	0.876471	130.9	0.00288271
360.137	130.8	47.1204	47.0678	0.0677789	337.116	0.115943	130.8	0.00288051
359.058	130.7	46.042	45.9906	0.990553	336.038	0.037615	130.7	0.00287831
212.93	130.6	15.925	15.9072	0.90721	189.923	0.923488	130.6	0.00287611
471.027	130.5	41.9994	41.9525	0.952469	447.995	0.995399	130.5	0.0028739
277.979	130.5	22.968	22.9423	0.942317	254.966	0.965794	130.5	0.0028739
989.03	130.5	37.9532	37.9108	0.910796	965.95	0.94959	130.5	0.0028739
294.856	130.3	39.8449	39.8004	0.800372	271.841	0.841099	130.3	0.0028695
576.961	130.2	31.9224	31.8868	0.886783	553.919	0.919413	130.2	0.0028673
425.03	130.1	54.0083	53.948	0.947989	402.003	0.00319356	130.1	0.0028651
1188.07	130	4.97053	4.96498	0.964979	1164.97	0.97006	130	0.00286289
254.918	130	57.9129	57.8482	0.848226	231.907	0.907422	130	0.00286289
237.987	129.9	40.9811	40.9353	0.935302	214.977	0.977191	129.9	0.00286069
801.044	129.7	23.9842	23.9574	0.957421	777.982	0.981937	129.7	0.00285629
230.941	129.7	33.9356	33.8977	0.897669	207.932	0.932357	129.7	0.00285629
482.929	129.7	53.902	53.8418	0.841799	459.897	0.896895	129.7	0.00285629
1041.09	129.4	32.0054	31.9697	0.969668	1018	0.00238288	129.4	0.00284968
825.107	129.3	48.0469	47.9933	0.993282	802.042	0.0423937	129.3	0.00284748
695.079	129.3	34.0302	33.9922	0.992202	672.027	0.0269856	129.3	0.00284748
589.991	129.2	44.9524	44.9022	0.902224	566.948	0.948172	129.2	0.00284528
105.04	128.7	24.0454	24.0185	0.0185307	82.0431	0.0431088	128.7	0.00283426
563.935	128.6	18.8967	18.8756	0.875638	540.895	0.894953	128.6	0.00283206
263.007	128.4	7.99644	7.98751	0.987514	239.996	0.995688	128.4	0.00282766
342.903	128.3	29.887	29.8536	0.853642	319.884	0.884191	128.3	0.00282546
207.05	128.3	10.0446	10.0334	0.0333561	184.044	0.0436232	128.3	0.00282546
721.507	128.2	2.45222	2.44948	0.449483	698.452	0.451989	128.2	0.00282325
956.09	127.9	5.01378	5.00819	0.00818656	933.013	0.0133114	127.9	0.00281665
196.991	127.8	57.9908	57.926	0.926018	173.985	0.985293	127.8	0.00281444
1002.56	127.8	51.4863	51.4289	0.428855	979.481	0.481482	127.8	0.00281444
367.051	127.8	54.0342	53.9739	0.973889	344.029	0.0291201	127.8	0.00281444
700.922	127.5	39.8728	39.8283	0.828288	677.869	0.869044	127.5	0.00280784
856.084	127.5	21.018	20.9946	0.994554	833.016	0.0160377	127.5	0.00280784
118.964	127.3	37.9694	37.927	0.927033	95.9658	0.965844	127.3	0.00280343
549.097	126.9	4.05894	4.05441	0.0544058	526.059	0.0585546	126.9	0.00279462
327.944	125.8	14.9278	14.9112	0.911175	304.926	0.926434	125.8	0.0027704
361.931	125.5	48.9147	48.8601	0.860125	338.91	0.910124	125.5	0.00276379
657.052	125.5	54.0082	53.9479	0.947893	634.003	0.00309757	125.5	0.00276379
955.031	125.2	3.95385	3.94944	0.94944	931.953	0.953482	125.2	0.00275719
1008.96	125.2	57.8858	57.8212	0.821159	985.88	0.880327	125.2	0.00275719
150.03	125.2	11.0304	11.0181	0.0181043	127.029	0.0293791	125.2	0.00275719
404.983	125.1	33.9607	33.9228	0.922784	381.957	0.957497	125.1	0.00275498
977.023	125.1	25.9465	25.9175	0.917543	953.944	0.944064	125.1	0.00275498
552.961	125.1	7.92314	7.91429	0.914291	529.922	0.92239	125.1	0.00275498
414.269	125.1	43.2475	43.1992	0.199234	391.243	0.24344	125.1	0.00275498
700.006	125	38.9571	38.9136	0.91359	676.953	0.95341	125	0.00275278
781.528	124.6	4.46775	4.46276	0.462763	758.467	0.46733	124.6	0.00274397
1026.15	124.6	17.0709	17.0518	0.0518145	1003.07	0.0692635	124.6	0.00274397
292.952	124.5	37.9411	37.8987	0.898728	269.938	0.937509	124.5	0.00274177
443.955	124.5	14.9279	14.9112	0.911207	420.926	0.926466	124.5	0.00274177
106.905	124.5	25.9103	25.8813	0.881328	83.9078	0.907813	124.5	0.00274177
491.988	124.2	4.95499	4.94945	0.949454	468.955	0.954519	124.2	0.00273516
1059.09	124.2	50.006	49.9502	0.950179	1036	0.0012926	124.2	0.00273516
798.993	124	21.9325	21.908	0.907992	775.93	0.93041	124	0.00273076
382.907	124	11.8855	11.8722	0.872184	359.884	0.884332	124	0.00273076
682.982	123.8	21.9327	21.9082	0.90825	659.931	0.930668	123.8	0.00272636
905.69	123.8	12.6186	12.6045	0.604494	882.617	0.617392	123.8	0.00272636
750.411	123.6	31.3566	31.3216	0.321628	727.354	0.353679	123.6	0.00272195
923.118	123.4	30.0466	30.0131	0.0130936	900.044	0.0438059	123.4	0.00271755
565.068	123.4	20.0301	20.0077	0.00770225	542.028	0.028176	123.4	0.00271755
614.92	123.2	11.8765	11.8633	0.863258	591.875	0.875397	123.2	0.00271314
590.985	123.1	45.9465	45.8952	0.895244	567.942	0.942208	123.1	0.00271094
530.995	122.9	43.9617	43.9126	0.912569	507.958	0.957505	122.9	0.00270654
639.408	122.9	36.3638	36.3232	0.323215	616.36	0.360384	122.9	0.00270654
264.954	122.8	9.9434	9.9323	0.9323	241.942	0.942464	122.8	0.00270433
302.911	122.4	47.9	47.8466	0.846557	279.896	0.895519	122.4	0.00269552
696.941	122.2	35.8916	35.8515	0.851533	673.888	0.88822	122.2	0.00269112
745.419	122.2	26.3644	26.3349	0.334932	722.362	0.361881	122.2	0.00269112
312.976	121.8	57.9647	57.9	0.899979	289.959	0.959228	121.8	0.00268231
758.881	121.4	39.826	39.7816	0.781571	735.822	0.822279	121.4	0.0026735
778.979	121.2	1.91841	1.91627	0.91627	755.918	0.918231	121.2	0.0026691
1152.16	121.2	27.0713	27.0411	0.0410899	1129.07	0.0687609	121.2	0.0026691
338.952	121.1	25.936	25.9071	0.907084	315.934	0.933594	121.1	0.0026669
1065.05	121	55.9664	55.9039	0.903933	1041.96	0.96114	121	0.00266469
610.933	121	7.88877	7.87996	0.87996	587.888	0.888024	121	0.00266469
836.069	121	1.00303	1.00191	0.001913	813.003	0.00293826	121	0.00266469
589.428	120.9	44.39	44.3405	0.340482	566.386	0.385855	120.9	0.00266249
582.983	120.8	37.9446	37.9022	0.902249	559.941	0.941034	120.8	0.00266029
478.96	120.8	49.9331	49.8773	0.87733	455.928	0.928369	120.8	0.00266029
414.022	120.5	43.0002	42.9522	0.952151	390.996	0.996103	120.5	0.00265368
252.979	120.4	55.9739	55.9114	0.911391	229.969	0.968605	120.4	0.00265148
1083.16	120.3	16.0676	16.0497	0.0496857	1060.07	0.0661093	120.3	0.00264928
663.065	120.3	2.01583	2.01358	0.0135791	640.016	0.0156396	120.3	0.00264928
1093.03	119.9	25.9465	25.9175	0.917505	1069.94	0.944026	119.9	0.00264047
570.987	119.7	25.9485	25.9196	0.919564	547.946	0.946087	119.7	0.00263606
666.019	119.6	4.97004	4.96449	0.96449	642.97	0.969571	119.6	0.00263386
318.96	119.5	5.94324	5.93661	0.936608	295.943	0.942683	119.5	0.00263166
500.942	119.5	13.9096	13.894	0.894025	477.908	0.908243	119.5	0.00263166
498.909	119.4	11.8765	11.8632	0.863226	475.875	0.875365	119.4	0.00262946
364.938	119.2	51.9216	51.8636	0.863628	341.917	0.9167	119.2	0.00262505
349.924	119.2	36.9074	36.8662	0.866163	326.904	0.903888	119.2	0.00262505
180.895	119.2	41.8945	41.8478	0.847761	157.891	0.890584	119.2	0.00262505
318.975	119.1	5.95823	5.95158	0.951581	295.958	0.957671	119.1	0.00262285
981.123	119.1	30.0467	30.0131	0.0131246	958.044	0.0438369	119.1	0.00262285
1102.12	119	35.0348	34.9956	0.995637	1079.03	0.0314477	119	0.00262065
281.003	118.7	25.9921	25.963	0.96303	257.99	0.989598	118.7	0.00261404
518.955	118.7	31.9225	31.8868	0.886812	495.919	0.919442	118.7	0.00261404
701.393	118.7	40.3434	40.2984	0.298362	678.34	0.339599	118.7	0.00261404
508.922	118.6	21.8893	21.8649	0.864875	485.887	0.887249	118.6	0.00261184
408.92	118.5	37.8978	37.8555	0.855508	385.894	0.894245	118.5	0.00260964
663.465	118.3	2.41588	2.41318	0.413182	640.416	0.415652	118.3	0.00260523
977.013	118.2	25.936	25.9071	0.907055	953.934	0.933565	118.2	0.00260303
208.959	118	11.9539	11.9405	0.940544	185.953	0.952763	118	0.00259863
240.967	117.9	43.9617	43.9126	0.912564	217.957	0.9575	117.9	0.00259642
452.905	117.8	23.8774	23.8508	0.850754	429.875	0.875161	117.8	0.00259422
678.896	117.7	17.8464	17.8265	0.826522	655.845	0.844764	117.7	0.00259202
761.575	117.7	42.5199	42.4724	0.472423	738.516	0.515885	117.7	0.00259202
564.923	117.6	19.8849	19.8627	0.862654	541.883	0.88298	117.6	0.00258982
233.029	117.6	36.0237	35.9835	0.983518	210.02	0.0203393	117.6	0.00258982
654.913	117.5	51.8691	51.8111	0.811142	631.864	0.86416	117.5	0.00258762
311.981	117.4	56.97	56.9063	0.90634	288.965	0.964572	117.4	0.00258541
570.94	117.4	25.9018	25.8729	0.872856	547.899	0.899331	117.4	0.00258541
202.961	117.3	5.9559	5.94925	0.949252	179.955	0.955339	117.3	0.00258321
532.892	117	45.8596	45.8083	0.80835	509.855	0.855225	117	0.0025766
516.92	116.9	29.887	29.8537	0.853675	493.884	0.884224	116.9	0.0025744
330.937	116.8	17.9203	17.9003	0.900284	307.919	0.918601	116.8	0.0025722
833.632	116.2	56.572	56.5089	0.508863	810.567	0.566688	116.2	0.00255899
1043.07	116.1	33.9844	33.9465	0.946459	1019.98	0.981196	116.1	0.00255678
296.986	116.1	41.9752	41.9284	0.928373	273.971	0.971278	116.1	0.00255678
665.105	116.1	4.05606	4.05153	0.051531	642.056	0.0556769	116.1	0.00255678
977.747	116	26.6704	26.6407	0.640655	954.668	0.667916	116	0.00255458
1141.16	115.9	16.0681	16.0501	0.0501163	1118.07	0.0665403	115.9	0.00255238
1112.05	115.8	44.9627	44.9125	0.912481	1088.96	0.95844	115.8	0.00255018
488.914	115.7	1.88088	1.87878	0.878777	465.881	0.880699	115.7	0.00254798
865.112	115.7	30.0468	30.0132	0.0132125	842.044	0.0439249	115.7	0.00254798
736.089	115.7	17.0347	17.0157	0.0156999	713.033	0.033112	115.7	0.00254798
807.107	115.5	30.0467	30.0132	0.0131616	784.044	0.0438739	115.5	0.00254357
393.99	115.4	22.9679	22.9422	0.942229	370.966	0.965706	115.4	0.00254137
626.974	115.3	23.9298	23.9031	0.903129	603.928	0.927589	115.3	0.00253917
1090.07	115.2	22.983	22.9573	0.957334	1066.98	0.980826	115.2	0.00253696
561.106	114.9	16.0677	16.0498	0.0498066	538.066	0.0662303	114.9	0.00253036
223.938	114.7	26.9329	26.9028	0.902848	200.93	0.930378	114.7	0.00252595
379.051	114.7	8.02872	8.01976	0.0197601	356.028	0.0279666	114.7	0.00252595
776.928	114.6	57.8734	57.8088	0.808769	753.868	0.867924	114.6	0.00252375
448.041	114.5	19.014	18.9928	0.992775	425.012	0.01221	114.5	0.00252155
853.962	114.4	18.8965	18.8754	0.875353	830.895	0.894668	114.4	0.00251935
222.975	114.3	25.9695	25.9405	0.940534	199.967	0.967079	114.3	0.00251714
378.917	113.9	7.89494	7.88612	0.886119	355.894	0.894189	113.9	0.00250834
256.902	113.8	1.89058	1.88847	0.888472	233.89	0.890404	113.8	0.00250613
1089.61	113.6	22.5244	22.4993	0.499266	1066.52	0.522289	113.6	0.00250173
680.981	113.5	19.9315	19.9093	0.909284	657.93	0.929657	113.5	0.00249953
414.937	113.2	43.9147	43.8656	0.865629	391.911	0.910517	113.2	0.00249292
296.899	113.2	41.888	41.8412	0.84122	273.884	0.884036	113.2	0.00249292
402.942	113.1	31.92	31.8844	0.884383	379.917	0.91701	113.1	0.00249072
580.942	112.9	35.9041	35.864	0.864017	557.901	0.900717	112.9	0.00248631
794.438	112.8	17.3773	17.3579	0.357908	771.376	0.375671	112.8	0.00248411
1130.11	112.7	5.01366	5.00806	0.0080597	1107.01	0.0131844	112.7	0.00248191
450.96	112.6	21.9328	21.9083	0.908326	427.931	0.930744	112.6	0.00247971
362.95	112.1	49.9331	49.8773	0.877348	339.928	0.928387	112.1	0.0024687
1144.11	112	19.0141	18.9929	0.992897	1121.01	0.012332	112	0.00246649
521.009	111.9	33.9757	33.9378	0.937809	497.973	0.972538	111.9	0.00246429
320.922	111.8	7.90513	7.89631	0.896307	297.904	0.904387	111.8	0.00246209
151.045	111.8	12.0453	12.0318	0.0318012	128.044	0.0441132	111.8	0.00246209
295.989	111.7	40.9785	40.9327	0.932726	272.975	0.974612	111.7	0.00245989
384.931	111.7	13.9095	13.894	0.893994	361.908	0.908211	111.7	0.00245989
1014.14	111.3	5.06021	5.05456	0.0545557	991.06	0.059728	111.3	0.00245108
354.904	111.2	41.888	41.8413	0.841251	331.884	0.884067	111.2	0.00244888
650.453	111.2	47.4092	47.3562	0.356231	627.405	0.404691	111.2	0.00244888
682.912	111	21.8624	21.838	0.838008	659.86	0.860355	111	0.00244447
1161.65	111	36.5611	36.5203	0.520294	1138.56	0.557665	111	0.00244447
854.095	111	19.0295	19.0082	0.00822452	831.028	0.0276755	111	0.00244447
394.986	110.6	23.9646	23.9378	0.937806	371.962	0.962301	110.6	0.00243566
705.008	110.6	43.959	43.9099	0.909925	681.955	0.954858	110.6	0.00243566
816.017	110.5	38.9571	38.9136	0.913612	792.953	0.953432	110.5	0.00243346
229.017	110.5	32.0115	31.9757	0.975748	206.008	0.0084683	110.5	0.00243346
1013	110.4	3.9201	3.91572	0.915719	989.92	0.919726	110.4	0.00243126
358.952	110.2	45.9357	45.8844	0.884412	335.931	0.931365	110.2	0.00242685
950.957	110.2	57.8855	57.8209	0.820889	927.88	0.880056	110.2	0.00242685
1123.05	109.8	55.9666	55.9041	0.904084	1099.96	0.961291	109.8	0.00241804
1109.09	109.7	41.9982	41.9513	0.951271	1085.99	0.9942	109.7	0.00241584
382.858	109.7	11.8363	11.8231	0.823078	359.835	0.835177	109.7	0.00241584
1046.59	109.6	37.5066	37.4647	0.464676	1023.5	0.503013	109.6	0.00241364
632.931	109.5	29.887	29.8536	0.853587	609.884	0.884136	109.5	0.00241144
595.382	109.3	50.3432	50.287	0.287034	572.338	0.338493	109.3	0.00240703
646.044	109.2	43.0003	42.9523	0.952334	622.996	0.996287	109.2	0.00240483
162.954	109.2	23.954	23.9272	0.927234	139.952	0.951718	109.2	0.00240483
536.981	109.2	49.9481	49.8923	0.892295	513.943	0.943349	109.2	0.00240483
147.029	109.2	8.02893	8.01997	0.0199658	124.028	0.0281726	109.2	0.00240483
546.042	109.2	1.00344	1.00232	0.00231755	523.003	0.00334322	109.2	0.00240483
708.949	109.1	47.8998	47.8463	0.846335	685.895	0.895296	109.1	0.00240263
737.402	109.1	18.3476	18.3271	0.327094	714.346	0.345848	109.1	0.00240263
855.006	109	19.9405	19.9183	0.918267	831.939	0.938649	109	0.00240043
870.97	108.8	35.9039	35.8638	0.863812	847.901	0.900512	108.8	0.00239602
699.413	108.7	38.3642	38.3214	0.321362	676.361	0.360576	108.7	0.00239382
434.041	108.5	5.0138	5.0082	0.00819755	411.013	0.0133224	108.5	0.00238942
198.899	108.4	1.89326	1.89115	0.891148	175.893	0.893083	108.4	0.00238721
300.958	108.3	45.9466	45.8953	0.895299	277.942	0.942263	108.3	0.00238501
685.033	108.2	23.9838	23.957	0.957029	661.982	0.981545	108.2	0.00238281
400.869	108.2	29.8469	29.8136	0.813568	377.844	0.844076	108.2	0.00238281
869.05	107.9	33.9845	33.9466	0.946596	845.981	0.981333	107.9	0.0023762
608.002	107.9	4.95771	4.95217	0.952173	584.957	0.957241	107.9	0.0023762
1008.05	107.7	56.9699	56.9063	0.906332	984.965	0.964564	107.7	0.0023718
795.107	107.6	18.0469	18.0267	0.0267407	772.045	0.0451874	107.6	0.0023696
241.955	107.4	44.9499	44.8997	0.899721	218.946	0.945666	107.4	0.00236519
680.943	107.4	19.8937	19.8715	0.871477	657.892	0.891811	107.4	0.00236519
782.12	107.4	5.05974	5.05409	0.0540922	759.059	0.0592641	107.4	0.00236519
802.996	107.3	25.9359	25.907	0.906952	779.933	0.933462	107.3	0.00236299
738.949	107.3	19.8938	19.8716	0.871617	715.892	0.891952	107.3	0.00236299
254.947	107.2	57.942	57.8773	0.877293	231.937	0.936519	107.2	0.00236079
306.933	107.2	51.9217	51.8637	0.863707	283.917	0.916779	107.2	0.00236079
273.908	107	18.8969	18.8758	0.875803	250.895	0.895118	107	0.00235638
686.85	106.9	25.8007	25.7719	0.771921	663.798	0.798293	106.9	0.00235418
346.925	106.8	33.9087	33.8708	0.870811	323.905	0.905471	106.8	0.00235198
450.358	106.7	21.3303	21.3065	0.306478	427.328	0.328281	106.7	0.00234978
324.993	106.6	11.9764	11.963	0.963021	301.975	0.975263	106.6	0.00234757
692.867	106.3	31.8176	31.7821	0.782122	669.815	0.814645	106.3	0.00234097
927.056	106.1	33.9844	33.9464	0.946417	903.981	0.981154	106.1	0.00233656
816.933	106.1	39.8732	39.8287	0.828679	793.869	0.869436	106.1	0.00233656
312.987	106	57.9757	57.911	0.910987	289.97	0.970247	106	0.00233436
594.986	106	49.9481	49.8923	0.892335	571.943	0.94339	106	0.00233436
279.041	106	24.0302	24.0033	0.00333071	256.028	0.0278932	106	0.00233436
483.948	105.6	54.9203	54.859	0.858981	460.915	0.915118	105.6	0.00232555
490.839	105.2	3.80626	3.80201	0.802007	467.806	0.805897	105.2	0.00231674
132.981	105.1	51.9865	51.9284	0.928431	109.982	0.98157	105.1	0.00231454
205.016	105	8.01038	8.00144	0.00143754	182.01	0.00962537	105	0.00231234
764.017	104.9	44.9624	44.9122	0.912216	740.958	0.958174	104.9	0.00231014
838.985	104.8	3.91951	3.91514	0.915136	815.919	0.919143	104.8	0.00230793
488.951	104.2	1.91855	1.9164	0.916405	465.918	0.918366	104.2	0.00229472
546.945	104.1	1.90622	1.90409	0.904089	523.906	0.906038	104.1	0.00229252
716.887	104	55.8379	55.7756	0.775551	693.833	0.832626	104	0.00229032
410.867	103.9	39.8448	39.8003	0.800314	387.841	0.841041	103.9	0.00228811
634.862	103.9	31.8177	31.7822	0.782211	611.815	0.814734	103.9	0.00228811
524.978	103.8	37.9447	37.9023	0.902298	501.941	0.941083	103.8	0.00228591
194.115	103.8	55.1152	55.0537	0.0536789	171.11	0.110015	103.8	0.00228591
1036.15	103.6	27.071	27.0408	0.0407883	1013.07	0.068459	103.6	0.00228151
210.93	103.5	13.9246	13.9091	0.909084	187.923	0.923317	103.5	0.0022793
462.846	103.5	33.8183	33.7805	0.780544	439.815	0.815112	103.5	0.0022793
370.902	103.4	57.886	57.8213	0.821328	347.88	0.880496	103.4	0.0022771
295.103	103.4	40.0922	40.0474	0.0474357	272.088	0.088416	103.4	0.0022771
358.876	103.3	45.8594	45.8082	0.808177	335.855	0.855052	103.3	0.0022749
969.123	103.2	18.0466	18.0265	0.026474	946.045	0.0449204	103.2	0.0022727
548.128	103	3.08975	3.0863	0.086298	525.089	0.0894562	103	0.00226829
394.899	102.9	23.8774	23.8508	0.850763	371.875	0.87517	102.9	0.00226609
662.053	102.8	1.00344	1.00232	0.00231955	639.003	0.00334522	102.8	0.00226389
400.907	102.6	29.8847	29.8513	0.851325	377.882	0.881872	102.6	0.00225948
636.911	102.6	33.8675	33.8297	0.829652	613.864	0.86427	102.6	0.00225948
1074.61	102.6	7.51738	7.50898	0.508983	1051.52	0.516667	102.6	0.00225948
911.118	102.5	18.047	18.0268	0.0268126	888.045	0.0452593	102.5	0.00225728
309.931	102.3	54.9204	54.859	0.859028	286.915	0.915165	102.3	0.00225288
754.088	102.2	35.0337	34.9946	0.994612	731.03	0.0304218	102.2	0.00225067
669.403	102.1	8.35369	8.34436	0.344362	646.353	0.352901	102.1	0.00224847
853.113	101.9	18.0469	18.0268	0.0267916	830.045	0.0452383	101.9	0.00224407
860.965	101.8	25.8992	25.8703	0.870294	837.897	0.896767	101.8	0.00224187
492.976	101.7	5.94329	5.93665	0.936651	469.943	0.942726	101.7	0.00223966
837.081	101.5	2.01566	2.01341	0.0134123	814.015	0.0154726	101.5	0.00223526
1193.92	101.4	10.8218	10.8097	0.809735	1170.82	0.820797	101.4	0.00223306
505.031	101.2	17.9982	17.9781	0.97808	481.996	0.996477	101.2	0.00222865
838.464	101.2	3.39809	3.3943	0.394299	815.398	0.397772	101.2	0.00222865
575.413	101.2	30.3744	30.3405	0.340532	552.372	0.371579	101.2	0.00222865
641.372	101.2	38.328	38.2852	0.285162	618.324	0.324339	101.2	0.00222865
542.95	100.8	55.9174	55.8549	0.854919	519.912	0.912075	100.8	0.00221984
718.888	100.7	57.8391	57.7745	0.774526	695.834	0.833647	100.7	0.00221764
281.917	100.6	26.9064	26.8763	0.876309	258.904	0.903812	100.6	0.00221544
681.073	100.6	20.0241	20.0018	0.00177088	658.022	0.0222386	100.6	0.00221544
1047.04	100.3	37.9533	37.9109	0.910927	1023.95	0.949721	100.3	0.00220883
581.062	100.3	36.0236	35.9834	0.983424	558.02	0.0202453	100.3	0.00220883
258.98	100.2	3.96909	3.96466	0.964661	235.969	0.968718	100.2	0.00220663
720.973	100.2	1.91833	1.91619	0.916189	697.918	0.91815	100.2	0.00220663
796.954	100.2	19.8935	19.8713	0.871319	773.892	0.891653	100.2	0.00220663
911.628	100.2	18.5564	18.5357	0.535704	888.555	0.554671	100.2	0.00220663
237.954	100.1	40.9485	40.9028	0.902809	214.945	0.944664	100.1	0.00220443
599.959	100.1	54.9205	54.8591	0.859133	576.915	0.91527	100.1	0.00220443
550.098	100.1	5.05972	5.05407	0.0540683	527.059	0.0592401	100.1	0.00220443
1051.08	100	41.9976	41.9507	0.950691	1027.99	0.993619	100	0.00220223
521.017	100	33.9846	33.9467	0.946679	497.981	0.981417	100	0.00220223
452.992	100	23.9647	23.938	0.937957	429.962	0.962452	100	0.00220223
619.075	100	16.0314	16.0135	0.0135182	596.03	0.0299047	100	0.00220223
1141.12	99.9	16.0313	16.0134	0.0134173	1118.03	0.0298037	99.9	0.00220002
721.07	99.9	2.01564	2.01339	0.0133903	698.015	0.0154506	99.9	0.00220002
973.009	99.7	21.9327	21.9082	0.908235	949.931	0.930653	99.7	0.00219562
425.942	99.6	54.9204	54.859	0.85904	402.915	0.915177	99.6	0.00219342
238.894	99.6	41.8881	41.8414	0.841369	215.884	0.884185	99.6	0.00219342
572.887	99.6	27.849	27.8179	0.817892	549.846	0.846357	99.6	0.00219342
484.835	99.5	55.8074	55.745	0.745041	461.802	0.802085	99.5	0.00219121
138.99	99.3	57.9956	57.9309	0.930862	115.99	0.990142	99.3	0.00218681
630.893	99.3	27.8487	27.8177	0.817653	607.846	0.846119	99.3	0.00218681
464.924	99	35.8968	35.8567	0.856673	441.893	0.893365	99	0.0021802
564.957	98.6	19.9191	19.8969	0.896866	541.917	0.917227	98.6	0.00217139
706.385	98.6	45.3358	45.2852	0.285218	683.332	0.331558	98.6	0.00217139
889.074	98.6	54.0078	53.9475	0.947477	866.003	0.00268161	98.6	0.00217139
388.9	98.5	17.8785	17.8585	0.858522	365.877	0.876796	98.5	0.00216919
119.98	98.4	38.9851	38.9416	0.941579	96.9814	0.981428	98.4	0.00216699
468.872	98.4	39.8448	39.8003	0.800305	445.841	0.841032	98.4	0.00216699
1117.09	98.4	50.0065	49.9506	0.950639	1094	0.00175356	98.4	0.00216699
449.962	98.2	20.935	20.9116	0.91165	426.933	0.933049	98.2	0.00216259
312.924	98.2	57.9128	57.8481	0.848147	289.907	0.907343	98.2	0.00216259
1005.08	98.2	54.0083	53.948	0.947979	982.003	0.00318356	98.2	0.00216259
451.995	98.1	22.9679	22.9422	0.94222	428.966	0.965697	98.1	0.00216038
892.939	98.1	57.8733	57.8087	0.808671	869.868	0.867826	98.1	0.00216038
369.122	97.8	56.1055	56.0428	0.0428361	346.1	0.100184	97.8	0.00215378
355.016	97.7	41.9994	41.9525	0.952477	331.995	0.995407	97.7	0.00215157
118.972	97.5	37.9772	37.9348	0.934834	95.9737	0.973653	97.5	0.00214717
789.445	97.4	12.3849	12.3711	0.371093	766.384	0.383752	97.4	0.00214497
386.92	96.9	15.8981	15.8803	0.880343	363.897	0.896593	96.9	0.00213396
392.911	96.8	21.8894	21.8649	0.864933	369.887	0.887307	96.8	0.00213175
743.44	96.8	24.3849	24.3576	0.357633	720.383	0.382558	96.8	0.00213175
330.997	96.7	17.9807	17.9607	0.960667	307.979	0.979046	96.7	0.00212955
1133.64	96.7	8.5446	8.53506	0.535057	1110.54	0.543791	96.7	0.00212955
772.971	96.6	53.9167	53.8565	0.856517	749.912	0.911628	96.6	0.00212735
1121.86	96.5	54.7745	54.7134	0.713365	1098.77	0.769353	96.5	0.00212515
671.382	96.5	10.333	10.3214	0.321422	648.332	0.331984	96.5	0.00212515
376.886	96.4	5.86454	5.85799	0.857987	353.864	0.863981	96.4	0.00212295
771.471	96.4	52.4162	52.3577	0.357683	748.411	0.41126	96.4	0.00212295
583.995	96.3	38.957	38.9135	0.913538	560.953	0.953358	96.3	0.00212074
483.036	96.3	54.0083	53.948	0.94801	460.003	0.00321456	96.3	0.00212074
424.929	96.1	53.9072	53.847	0.847042	401.902	0.902143	96.1	0.00211634
1049.8	96.1	40.7225	40.6771	0.677065	1026.72	0.718689	96.1	0.00211634
898.085	96.1	5.01373	5.00814	0.00813562	875.013	0.0132604	96.1	0.00211634
625.011	96	21.9673	21.9427	0.94274	601.965	0.965194	96	0.00211414
1054.04	95.8	44.9625	44.9123	0.91234	1030.96	0.958299	95.8	0.00210973
472.961	95.8	43.9339	43.8849	0.884879	449.93	0.929786	95.8	0.00210973
344.951	95.7	31.9351	31.8994	0.899395	321.932	0.932038	95.7	0.00210753
332.897	95.7	19.8802	19.858	0.857976	309.878	0.878296	95.7	0.00210753
596.895	95.7	51.8563	51.7984	0.798445	573.851	0.85145	95.7	0.00210753
188.946	95.6	49.9458	49.89	0.890001	165.941	0.941053	95.6	0.00210533
476.887	95.4	47.8599	47.8064	0.806445	453.855	0.855365	95.4	0.00210092
263.04	95.3	8.02878	8.01982	0.019818	240.028	0.0280246	95.3	0.00209872
831.068	95.2	54.0082	53.9479	0.947906	808.003	0.00311057	95.2	0.00209652
821.123	95.1	44.0625	44.0133	0.0133214	798.058	0.05836	95.1	0.00209432
808.878	95	31.8178	31.7822	0.782244	785.815	0.814767	95	0.00209211
535.079	94.8	48.0462	47.9925	0.992548	512.042	0.0416587	94.8	0.00208771
882.49	94.7	47.4244	47.3714	0.371399	859.42	0.419873	94.7	0.00208551
606.986	94.6	3.9417	3.9373	0.937298	583.941	0.941327	94.6	0.00208331
442.942	94.5	13.9148	13.8993	0.899279	419.914	0.913502	94.5	0.0020811
646.857	94.5	43.8136	43.7647	0.764696	623.809	0.809481	94.5	0.0020811
372.025	94.4	1.00346	1.00234	0.00234452	349.003	0.00337022	94.4	0.0020789
528.946	94.3	41.9136	41.8668	0.866776	505.91	0.909618	94.3	0.0020767
738.986	94.2	19.9317	19.9094	0.909445	715.93	0.929818	94.2	0.0020745
195.05	94.1	56.0503	55.9877	0.987705	172.045	0.0449967	94.1	0.00207229
262.992	94	7.98152	7.97261	0.972611	239.981	0.980769	94	0.00207009
218.941	93.9	21.9357	21.9112	0.911208	195.934	0.93363	93.9	0.00206789
532.885	93.9	45.8522	45.801	0.800958	509.848	0.847826	93.9	0.00206789
803.543	93.9	26.4827	26.4531	0.453091	780.48	0.480161	93.9	0.00206789
633.34	93.8	30.2959	30.262	0.26203	610.293	0.292997	93.8	0.00206569
801.482	93.7	24.4213	24.3941	0.394053	778.419	0.419015	93.7	0.00206349
396.912	93.6	25.8904	25.8615	0.861496	373.888	0.887959	93.6	0.00206128
108.058	93.6	27.0632	27.0329	0.032941	85.0606	0.0606037	93.6	0.00206128
715.057	93.4	54.0082	53.9479	0.947854	692.003	0.00305857	93.4	0.00205688
950.041	93.3	56.9697	56.9061	0.906071	926.964	0.964303	93.3	0.00205468
276.991	93.2	21.9797	21.9551	0.95514	253.978	0.977607	93.2	0.00205247
370.981	93.2	57.9647	57.9	0.89997	347.959	0.959219	93.2	0.00205247
317.974	93.2	4.95745	4.95192	0.951918	294.957	0.956986	93.2	0.00205247
251.01	93	54.0044	53.9441	0.94405	227.999	0.999251	93	0.00204807
826.458	92.6	49.3978	49.3427	0.342674	803.393	0.393166	92.6	0.00203926
794.131	92.6	17.0711	17.052	0.0520303	771.069	0.0694795	92.6	0.00203926
260.967	92.5	5.95583	5.94918	0.949183	237.955	0.95527	92.5	0.00203706
385.95	92.5	14.9279	14.9112	0.911186	362.926	0.926445	92.5	0.00203706
426.834	92.5	55.8124	55.7501	0.750094	403.807	0.807143	92.5	0.00203706
376.965	92.4	5.94321	5.93657	0.936569	353.943	0.942644	92.4	0.00203486
474.974	92	45.9465	45.8952	0.895182	451.942	0.942146	92	0.00202605
738.506	92	19.4509	19.4292	0.429152	715.449	0.449034	92	0.00202605
727.445	92	8.39018	8.38081	0.380812	704.389	0.389388	92	0.00202605
937.134	92	44.0627	44.0135	0.0134932	914.059	0.058532	92	0.00202605
1057.59	91.8	48.5098	48.4556	0.4556	1034.51	0.505184	91.8	0.00202164
274.937	91.6	19.9259	19.9037	0.903684	251.924	0.924051	91.6	0.00201724
511.017	91.5	23.9839	23.9571	0.957136	487.982	0.981652	91.5	0.00201504
589	91.5	43.9617	43.9126	0.91257	565.958	0.957506	91.5	0.00201504
148.938	91.5	9.93834	9.92724	0.927244	125.937	0.937402	91.5	0.00201504
514.966	91.5	27.9335	27.9023	0.902326	491.931	0.930878	91.5	0.00201504
1027.13	91.4	18.047	18.0268	0.0268446	1004.05	0.0452913	91.4	0.00201283
164.046	91.4	25.0461	25.0181	0.0181243	141.044	0.0437252	91.4	0.00201283
648.896	91.3	45.8519	45.8007	0.80071	625.848	0.847578	91.3	0.00201063
444.84	91.2	15.8125	15.7948	0.79485	421.811	0.811012	91.2	0.00200843
995.139	91.2	44.0623	44.0131	0.0131446	972.058	0.058183	91.2	0.00200843
393.992	90.9	22.9705	22.9448	0.944836	370.968	0.968315	90.9	0.00200182
681.067	90.9	20.0177	19.9953	0.995338	658.016	0.0157992	90.9	0.00200182
173.451	90.8	34.4509	34.4125	0.412453	150.448	0.447667	90.8	0.00199962
762.055	90.6	42.9999	42.9519	0.951877	738.996	0.995829	90.6	0.00199522
951.076	90.5	58.0053	57.9405	0.940485	928	0.999775	90.5	0.00199301
548.98	90.4	3.94163	3.93723	0.937227	525.941	0.941256	90.4	0.00199081
971.017	90.4	19.9406	19.9183	0.918349	947.939	0.938731	90.4	0.00199081
256.926	90.4	1.91535	1.91321	0.913214	233.915	0.915172	90.4	0.00199081
765.533	90.4	46.4786	46.4267	0.426703	742.474	0.474211	90.4	0.00199081
604.047	90.4	1.00352	1.0024	0.00239846	581.003	0.00342421	90.4	0.00199081
101.009	90.3	20.0141	19.9917	0.991742	78.0122	0.0121995	90.3	0.00198861
423.906	90.1	52.8837	52.8247	0.824695	400.879	0.87875	90.1	0.00198421
153.024	90.1	14.0245	14.0089	0.00886109	130.023	0.0231963	90.1	0.00198421
169.002	90	30.0021	29.9686	0.96856	145.999	0.999227	90	0.001982
414.836	90	43.8138	43.7649	0.764872	391.81	0.809656	90	0.001982
315.069	89.9	2.05221	2.04992	0.0499225	292.052	0.0520202	89.9	0.0019798
368.959	89.8	55.9426	55.8802	0.880178	345.937	0.93736	89.8	0.0019776
432.904	89.8	3.87634	3.87201	0.872008	409.876	0.87597	89.8	0.0019776
735.122	89.7	16.0677	16.0497	0.0497497	712.066	0.0661733	89.7	0.0019754
558.963	89.5	13.9244	13.9088	0.90884	535.923	0.923073	89.5	0.00197099
668.957	89.5	7.90721	7.89838	0.898381	645.906	0.906463	89.5	0.00197099
689.517	89.3	28.4678	28.436	0.436033	666.465	0.465131	89.3	0.00196659
565.053	89	20.0149	19.9926	0.992569	542.013	0.0130275	89	0.00195998
1191.03	88.9	7.93338	7.92452	0.924521	1167.93	0.93263	88.9	0.00195778
494.938	88.9	7.9051	7.89627	0.89627	471.904	0.90435	88.9	0.00195778
436.922	88.8	7.8949	7.88608	0.88608	413.894	0.89415	88.8	0.00195558
579.014	88.7	33.9756	33.9377	0.937651	555.972	0.972379	88.7	0.00195337
331.015	88.4	17.9981	17.978	0.978037	307.996	0.996434	88.4	0.00194677
544.872	88.3	57.839	57.7744	0.774423	521.834	0.833544	88.3	0.00194457
140.94	88.2	1.94018	1.93801	0.938015	117.94	0.939998	88.2	0.00194236
180.98	88.1	41.9805	41.9336	0.933575	157.976	0.976486	88.1	0.00194016
561.012	88.1	15.9741	15.9562	0.956221	537.973	0.972549	88.1	0.00194016
222.911	88	25.9056	25.8767	0.876656	199.903	0.903135	88	0.00193796
818.971	87.9	41.911	41.8642	0.864154	795.907	0.906993	87.9	0.00193576
1118.63	87.9	51.5437	51.4861	0.486143	1095.54	0.538828	87.9	0.00193576
713.429	87.8	52.38	52.3215	0.321472	690.375	0.375012	87.8	0.00193355
288.878	87.5	33.8674	33.8296	0.829566	265.864	0.864184	87.5	0.00192695
145.035	87.5	6.03473	6.02799	0.0279926	122.034	0.034161	87.5	0.00192695
618.889	87.4	15.8454	15.8277	0.827736	595.844	0.843932	87.4	0.00192475
460.95	87.2	31.9225	31.8868	0.886821	437.919	0.919451	87.2	0.00192034
839.17	87.2	4.10401	4.09943	0.0994304	816.104	0.103625	87.2	0.00192034
178.931	87.1	39.9315	39.8869	0.886933	155.928	0.927749	87.1	0.00191814
462.988	87	33.9607	33.9228	0.922795	439.958	0.957508	87	0.00191594
468.993	86.9	39.9653	39.9206	0.92063	445.961	0.961481	86.9	0.00191373
632.918	86.9	29.8744	29.8411	0.841081	609.872	0.871617	86.9	0.00191373
938.034	86.8	44.9624	44.9122	0.912199	914.958	0.958157	86.8	0.00191153
919.007	86.8	25.9356	25.9066	0.906594	895.933	0.933104	86.8	0.00191153
550.905	86.7	5.86703	5.86048	0.860477	527.866	0.866474	86.7	0.00190933
299.961	86.6	44.9499	44.8997	0.899702	276.946	0.945647	86.6	0.00190713
506.961	86.6	19.9281	19.9059	0.905865	483.926	0.926235	86.6	0.00190713
420.82	86.5	49.7978	49.7422	0.74222	397.793	0.793121	86.5	0.00190493
462.895	86.4	33.8675	33.8297	0.829679	439.864	0.864297	86.4	0.00190272
430.088	86.4	1.06089	1.0597	0.0597014	407.061	0.0607858	86.4	0.00190272
408.976	86.1	37.9536	37.9112	0.911226	385.95	0.95002	86.1	0.00189612
541.953	86.1	54.9204	54.859	0.859032	518.915	0.915169	86.1	0.00189612
206.924	86	9.91866	9.90759	0.907587	183.918	0.917725	86	0.00189391
179.023	86	40.0228	39.9781	0.978121	156.019	0.0190306	86	0.00189391
1175.1	86	50.0069	49.951	0.95103	1152	0.00214452	86	0.00189391
504.107	85.9	17.0741	17.0551	0.0550819	481.073	0.0725342	85.9	0.00189171
540.937	85.6	53.9045	53.8443	0.844317	517.899	0.899415	85.6	0.00188511
610.951	85.5	7.90732	7.89849	0.89849	587.907	0.906572	85.5	0.0018829
288.884	85.5	33.8733	33.8354	0.83544	265.87	0.870063	85.5	0.0018829
590.89	85.4	45.852	45.8008	0.800839	567.848	0.847707	85.4	0.0018807
932.028	85.2	38.9568	38.9133	0.913324	908.953	0.953144	85.2	0.0018763
567.335	85.2	22.2966	22.2717	0.271701	544.294	0.294492	85.2	0.0018763
156.941	85.1	17.9407	17.9207	0.920678	133.939	0.939016	85.1	0.00187409
406.928	85.1	35.9057	35.8656	0.865622	383.902	0.902323	85.1	0.00187409
696.953	85.1	35.904	35.8639	0.863889	673.901	0.900589	85.1	0.00187409
116.948	85	35.9538	35.9136	0.913644	93.9504	0.950394	85	0.00187189
105.964	84.9	24.9695	24.9416	0.941629	82.9672	0.967151	84.9	0.00186969
260.921	84.9	5.91025	5.90365	0.903654	237.91	0.909695	84.9	0.00186969
884.115	84.8	49.0497	48.9949	0.994884	861.045	0.0450199	84.8	0.00186749
258.935	84.5	3.92356	3.91918	0.919182	235.923	0.923192	84.5	0.00186088
700.995	84.3	39.9458	39.9012	0.901176	677.942	0.942007	84.3	0.00185648
356.92	84.2	43.9035	43.8545	0.854451	333.899	0.899327	84.2	0.00185427
278.98	84.1	23.9688	23.942	0.942029	255.967	0.966529	84.1	0.00185207
136.95	84	55.9555	55.893	0.89298	113.95	0.950175	84	0.00184987
180.975	83.8	41.9754	41.9285	0.928501	157.971	0.971406	83.8	0.00184547
326.924	83.8	13.9071	13.8916	0.891595	303.906	0.90581	83.8	0.00184547
1059.08	83.7	49.9982	49.9423	0.942328	1035.99	0.993433	83.7	0.00184326
534.951	83.7	47.9181	47.8646	0.864561	511.914	0.913541	83.7	0.00184326
391.957	83.6	20.935	20.9116	0.911599	368.933	0.932998	83.6	0.00184106
707.491	83.6	46.442	46.3902	0.390182	684.438	0.437653	83.6	0.00184106
292.038	83.6	37.027	36.9857	0.985658	269.024	0.0235056	83.6	0.00184106
324.86	83.5	11.8435	11.8303	0.830269	301.842	0.842375	83.5	0.00183886
782.074	83.5	5.01404	5.00844	0.00844328	759.014	0.0135684	83.5	0.00183886
619.018	83.4	15.974	15.9561	0.956122	595.972	0.97245	83.4	0.00183666
502.908	83.4	15.8747	15.8569	0.856931	479.873	0.873158	83.4	0.00183666
597.346	83.4	52.3072	52.2488	0.248841	574.302	0.302307	83.4	0.00183666
276.976	83.3	21.9648	21.9403	0.940287	253.963	0.962738	83.3	0.00183445
224.954	83.3	27.9489	27.9177	0.917654	201.946	0.946222	83.3	0.00183445
386.97	83.3	15.9477	15.9299	0.929918	363.946	0.946219	83.3	0.00183445
581.351	83.3	36.3124	36.2718	0.271821	558.309	0.308938	83.3	0.00183445
648.006	83.2	44.9625	44.9123	0.912303	624.958	0.958262	83.2	0.00183225
350.914	83.2	37.8978	37.8555	0.855477	327.894	0.894214	83.2	0.00183225
794.907	82.9	17.8464	17.8264	0.826445	771.845	0.844686	82.9	0.00182565
428.862	82.8	57.8404	57.7758	0.77584	405.835	0.834962	82.8	0.00182344
264.964	82.7	9.95316	9.94205	0.942049	241.952	0.952223	82.7	0.00182124
782.432	82.7	5.37146	5.36546	0.365464	759.371	0.370955	82.7	0.00182124
665.108	82.7	4.05917	4.05464	0.0546375	642.059	0.0587866	82.7	0.00182124
299.062	82.7	44.0507	44.0015	0.00154556	276.047	0.0465721	82.7	0.00182124
186.989	82.6	47.9891	47.9355	0.935506	163.985	0.984558	82.6	0.00181904
1169.01	82.6	43.9122	43.8632	0.863215	1145.91	0.9081	82.6	0.00181904
108.904	82.6	27.9099	27.8787	0.878746	85.9073	0.907274	82.6	0.00181904
932.944	82.5	39.8732	39.8287	0.828721	909.869	0.869478	82.5	0.00181684
442.962	82.4	13.935	13.9195	0.919466	419.934	0.93371	82.4	0.00181463
466.921	82.4	37.8933	37.8509	0.850944	443.89	0.889677	82.4	0.00181463
253.964	82.2	56.9586	56.895	0.895012	230.953	0.953232	82.2	0.00181023
915.004	82.2	21.9326	21.9081	0.908064	891.93	0.930482	82.2	0.00181023
428.935	82.1	57.9128	57.8482	0.848159	405.907	0.907355	82.1	0.00180803
650.944	82.1	47.8999	47.8464	0.846444	627.895	0.895405	82.1	0.00180803
464.931	82	35.904	35.8639	0.863895	441.901	0.900595	82	0.00180583
343.918	82	30.9017	30.8672	0.867229	320.899	0.898815	82	0.00180583
336.894	82	23.8774	23.8508	0.850762	313.875	0.875169	82	0.00180583
508.865	81.9	21.8318	21.8074	0.807409	485.83	0.829725	81.9	0.00180362
695.082	81.9	34.0328	33.9948	0.994799	672.03	0.0295854	81.9	0.00180362
165.043	81.8	26.0428	26.0138	0.0137513	142.04	0.0403711	81.8	0.00180142
304.959	81.7	49.9481	49.8923	0.892301	281.943	0.943355	81.7	0.00179922
191.076	81.7	52.0765	52.0184	0.0183619	168.072	0.071592	81.7	0.00179922
338.986	81.6	25.9692	25.9402	0.940167	315.967	0.966711	81.6	0.00179702
622.963	81.6	19.919	19.8968	0.896787	599.917	0.917148	81.6	0.00179702
588.039	81.5	43.0002	42.9522	0.952164	564.996	0.996116	81.5	0.00179481
685.398	81.5	24.3485	24.3213	0.321342	662.346	0.34623	81.5	0.00179481
356.975	81.4	43.959	43.91	0.909959	333.955	0.954892	81.4	0.00179261
484.065	81.4	55.0376	54.9762	0.97617	461.032	0.0324273	81.4	0.00179261
738.084	81.4	19.0293	19.0081	0.00805271	715.028	0.0275036	81.4	0.00179261
608.996	81.3	5.95179	5.94514	0.945143	585.951	0.951227	81.3	0.00179041
742.984	81.2	23.9296	23.9029	0.902921	719.927	0.927381	81.2	0.00178821
287.007	81.1	31.9964	31.9607	0.960686	263.993	0.993391	81.1	0.00178601
137.99	81	56.9957	56.932	0.932038	114.99	0.990296	81	0.0017838
834.946	80.9	57.8857	57.821	0.821046	811.88	0.880214	80.9	0.0017816
546.919	80.8	1.881	1.8789	0.878898	523.881	0.88082	80.8	0.0017794
416.879	80.8	45.8571	45.8059	0.805901	393.853	0.852773	80.8	0.0017794
323.061	80.8	10.0444	10.0332	0.0331684	300.043	0.0434352	80.8	0.0017794
472.028	80.6	43.0003	42.9523	0.952262	448.996	0.996214	80.6	0.00177499
524.925	80.5	37.8919	37.8496	0.849597	501.888	0.888328	80.5	0.00177279
1142.16	80.4	17.0711	17.052	0.0520363	1119.07	0.0694855	80.4	0.00177059
624.062	80.4	21.0182	20.9948	0.99478	601.016	0.0162637	80.4	0.00177059
426.059	80.3	55.0375	54.9761	0.97606	403.032	0.0323163	80.3	0.00176839
722.975	80.2	3.91976	3.91538	0.915384	699.919	0.919391	80.2	0.00176619
388.875	80.2	17.8531	17.8331	0.83313	365.851	0.851379	80.2	0.00176619
1145.13	80.2	20.0319	20.0096	0.00956017	1122.03	0.0300359	80.2	0.00176619
647.458	80.1	44.4147	44.3651	0.365095	624.41	0.410494	80.1	0.00176398
212.914	80	15.909	15.8912	0.891188	189.907	0.907449	80	0.00176178
448.912	80	19.8849	19.8627	0.862712	425.883	0.883038	80	0.00176178
1094.16	80	27.0707	27.0405	0.0405096	1071.07	0.06818	80	0.00176178
1029.1	80	20.0161	19.9937	0.993706	1006.01	0.0141654	80	0.00176178
512.935	79.9	25.9017	25.8728	0.872795	489.899	0.89927	79.9	0.00175958
447.924	79.9	18.8969	18.8758	0.875756	424.895	0.895071	79.9	0.00175958
394.972	79.8	23.9497	23.923	0.922953	371.947	0.947433	79.8	0.00175738
342.941	79.8	29.9246	29.8912	0.89119	319.922	0.921777	79.8	0.00175738
324.902	79.8	11.8854	11.8721	0.872093	301.884	0.884241	79.8	0.00175738
1085.75	79.8	18.6653	18.6444	0.644435	1062.66	0.663514	79.8	0.00175738
602.912	79.7	57.8734	57.8087	0.808736	579.868	0.867891	79.7	0.00175517
627.356	79.6	24.3121	24.2849	0.284942	604.31	0.309793	79.6	0.00175297
362.955	79.5	49.9383	49.8825	0.882522	339.934	0.933567	79.5	0.00175077
727.46	79.5	8.40514	8.39576	0.395756	704.404	0.404347	79.5	0.00175077
724.012	79.4	4.95765	4.95212	0.952115	700.957	0.957183	79.4	0.00174857
815.497	79.2	38.437	38.394	0.394043	792.433	0.433331	79.2	0.00174416
550.008	79	4.97005	4.9645	0.964498	526.97	0.969579	79	0.00173976
578.906	79	33.8675	33.8297	0.829721	555.864	0.864339	79	0.00173976
824.976	78.8	47.9158	47.8623	0.862289	801.911	0.911266	78.8	0.00173535
426.829	78.8	55.8074	55.7451	0.7451	403.802	0.802144	78.8	0.00173535
959.01	78.6	7.9331	7.92425	0.924247	935.932	0.932356	78.6	0.00173095
314.934	78.6	1.91757	1.91543	0.915433	291.917	0.917393	78.6	0.00173095
320.998	78.4	7.98148	7.97257	0.972572	297.981	0.98073	78.4	0.00172655
592.966	78.3	47.9281	47.8746	0.874581	569.924	0.923571	78.3	0.00172434
986.065	78.2	34.9879	34.9488	0.948817	962.985	0.98458	78.2	0.00172214
1001.07	78	49.9981	49.9422	0.942227	977.993	0.993332	78	0.00171774
444.926	78	15.8982	15.8804	0.880414	421.897	0.896664	78	0.00171774
386.985	77.9	15.9627	15.9449	0.944891	363.961	0.961207	77.9	0.00171553
551.047	77.9	6.00841	6.0017	0.00169896	528.008	0.00784047	77.9	0.00171553
190.894	77.8	51.8937	51.8357	0.835746	167.889	0.888789	77.8	0.00171333
718.923	77.7	57.8733	57.8087	0.808698	695.868	0.867853	77.7	0.00171113
452.885	77.7	23.8575	23.8308	0.830847	429.855	0.855233	77.7	0.00171113
969.669	77.7	18.5927	18.5719	0.571914	946.591	0.590919	77.7	0.00171113
242.952	77.6	45.9467	45.8954	0.895358	219.942	0.942322	77.6	0.00170893
523.056	77.6	36.0236	35.9834	0.983413	500.02	0.0202343	77.6	0.00170893
662.359	77.5	1.30966	1.3082	0.308198	639.31	0.309536	77.5	0.00170673
314.907	77.4	1.89055	1.88844	0.888443	291.89	0.890375	77.4	0.00170452
433.086	77.4	4.05884	4.0543	0.0543039	410.058	0.0584526	77.4	0.00170452
603.003	77.3	57.9646	57.8999	0.899924	579.959	0.959173	77.3	0.00170232
358.97	77.3	45.9532	45.9019	0.901922	335.949	0.948893	77.3	0.00170232
267.936	77.2	12.9253	12.9109	0.91087	244.924	0.924082	77.2	0.00170012
364.894	77.2	51.878	51.8201	0.820087	341.873	0.873114	77.2	0.00170012
394.976	77.1	23.9538	23.927	0.927008	371.951	0.951492	77.1	0.00169792
582.97	77.1	37.9321	37.8898	0.889763	559.929	0.928535	77.1	0.00169792
282.914	77.1	27.9031	27.872	0.871956	259.9	0.900477	77.1	0.00169792
957.049	77	5.97251	5.96585	0.965846	933.972	0.971951	77	0.00169571
661.009	76.9	57.9647	57.9	0.900015	637.959	0.959264	76.9	0.00169351
897.025	76.8	3.95374	3.94933	0.949329	873.953	0.953371	76.8	0.00169131
352.861	76.7	39.8448	39.8003	0.800283	329.841	0.84101	76.7	0.00168911
725.006	76.6	5.95156	5.94492	0.944915	701.951	0.950999	76.6	0.00168691
212.87	76.6	15.8645	15.8468	0.846768	189.863	0.862983	76.6	0.00168691
491.089	76.6	4.05633	4.0518	0.0517977	468.056	0.0559439	76.6	0.00168691
312.953	76.3	57.9419	57.8772	0.877225	289.936	0.93645	76.3	0.0016803
448.871	76.3	19.8437	19.8215	0.821508	425.842	0.841792	76.3	0.0016803
428.993	76.2	57.9709	57.9062	0.906174	405.965	0.965429	76.2	0.0016781
957.497	76.2	6.42004	6.41288	0.412876	934.419	0.419439	76.2	0.0016781
577.126	76.2	32.0879	32.0521	0.0521083	554.085	0.0849071	76.2	0.0016781
284.935	76	29.9245	29.8911	0.891099	261.922	0.921686	76	0.00167369
440.913	75.9	11.8855	11.8723	0.872255	417.884	0.884403	75.9	0.00167149
297.01	75.7	41.9994	41.9525	0.952466	273.995	0.995396	75.7	0.00166709
968.97	75.7	17.8931	17.8732	0.873155	945.891	0.891445	75.7	0.00166709
440.904	75.6	11.8765	11.8632	0.863225	417.875	0.875364	75.6	0.00166488
356.931	75.5	43.9147	43.8657	0.865678	333.911	0.910566	75.5	0.00166268
726.99	75.4	7.93537	7.92651	0.92651	703.935	0.934621	75.4	0.00166048
451.998	75.3	22.9705	22.9448	0.944807	428.968	0.968286	75.3	0.00165828
432.994	75.2	3.96678	3.96235	0.962347	409.966	0.966401	75.2	0.00165607
412.895	75.2	41.8732	41.8264	0.826449	389.869	0.86925	75.2	0.00165607
621.418	75.2	18.3746	18.3541	0.354052	598.373	0.372833	75.2	0.00165607
124.954	75.1	43.9598	43.9107	0.910674	101.956	0.955608	75.1	0.00165387
1159.08	75	33.9846	33.9467	0.94669	1135.98	0.981428	75	0.00165167
830.977	75	53.9169	53.8567	0.856728	807.912	0.911839	75	0.00165167
247.123	75	50.1175	50.0615	0.0615204	224.113	0.112748	75	0.00165167
703.049	74.9	41.9995	41.9526	0.952623	679.996	0.995553	74.9	0.00164947
492.9	74.8	5.86682	5.86027	0.860266	469.866	0.866263	74.8	0.00164727
1122.19	74.8	55.1024	55.0409	0.0408792	1099.1	0.0972022	74.8	0.00164727
879.128	74.8	44.0623	44.0131	0.0131426	856.058	0.058181	74.8	0.00164727
620.89	74.7	17.8466	17.8267	0.826651	597.845	0.844893	74.7	0.00164506
504.879	74.7	17.8465	17.8265	0.826539	481.845	0.844781	74.7	0.00164506
825.554	74.6	48.4942	48.4401	0.440093	802.49	0.489661	74.6	0.00164286
434.979	74.5	5.95165	5.945	0.945	411.951	0.951084	74.5	0.00164066
510.896	74.5	23.8626	23.836	0.836002	487.86	0.860393	74.5	0.00164066
252.957	74.3	55.9517	55.8892	0.889226	229.946	0.946417	74.3	0.00163625
436.918	74.2	7.89017	7.88136	0.881356	413.889	0.889421	74.2	0.00163405
926.516	74.2	33.445	33.4076	0.407639	903.442	0.441825	74.2	0.00163405
825.154	74.2	48.0936	48.0399	0.0398703	802.089	0.0890292	74.2	0.00163405
115.054	74.2	34.0599	34.0219	0.0218684	92.0567	0.0566828	74.2	0.00163405
370.992	74.1	57.9757	57.9109	0.910948	347.97	0.970208	74.1	0.00163185
456.874	74.1	27.8464	27.8154	0.815352	433.844	0.843816	74.1	0.00163185
943.077	74.1	50.0057	49.9498	0.949837	920.001	0.000950634	74.1	0.00163185
168.94	74	29.94	29.9065	0.90652	145.937	0.937123	74	0.00162965
1092.99	74	25.8993	25.8704	0.870388	1069.9	0.896861	74	0.00162965
607.1	74	4.05618	4.05165	0.0516498	584.056	0.0557959	74	0.00162965
188.947	73.9	49.9467	49.8909	0.89091	165.942	0.941963	73.9	0.00162745
678.369	73.9	17.3199	17.3006	0.3006	655.318	0.318304	73.9	0.00162745
976.976	73.7	25.8991	25.8702	0.870216	953.897	0.896689	73.7	0.00162304
566.928	73.7	21.8893	21.8648	0.864836	543.887	0.88721	73.7	0.00162304
404.84	73.7	33.8182	33.7804	0.780443	381.815	0.815011	73.7	0.00162304
510.003	73.6	22.9706	22.945	0.944958	486.968	0.968437	73.6	0.00162084
778.988	73.6	1.92745	1.9253	0.9253	755.927	0.92727	73.6	0.00162084
606.427	73.6	3.38301	3.37923	0.379232	583.383	0.382689	73.6	0.00162084
420.85	73.5	49.8283	49.7727	0.772686	397.824	0.823618	73.5	0.00161864
502.878	73.3	15.8455	15.8278	0.827814	479.844	0.84401	73.3	0.00161423
450.859	73.3	21.8319	21.8075	0.807538	427.83	0.829854	73.3	0.00161423
416.968	73.2	45.9466	45.8953	0.895271	393.942	0.942235	73.2	0.00161203
314.938	73.2	1.92112	1.91898	0.918979	291.921	0.920943	73.2	0.00161203
221.928	73.2	24.9223	24.8945	0.894484	198.92	0.919958	73.2	0.00161203
787.466	73.2	10.4057	10.3941	0.394093	764.405	0.404729	73.2	0.00161203
276.899	73.1	21.8879	21.8634	0.863423	253.886	0.885796	73.1	0.00160983
579.069	73.1	34.0305	33.9925	0.992549	556.027	0.0273336	73.1	0.00160983
513.972	73	26.9393	26.9092	0.909196	490.937	0.936732	73	0.00160762
455.964	73	26.9369	26.9068	0.906838	432.934	0.934372	73	0.00160762
1044.07	72.9	34.9881	34.949	0.949038	1020.98	0.984801	72.9	0.00160542
879.013	72.8	43.9474	43.8984	0.898371	855.943	0.943292	72.8	0.00160322
1027.71	72.8	18.6286	18.6078	0.607845	1004.63	0.626886	72.8	0.00160322
507.048	72.8	20.0149	19.9925	0.992548	484.013	0.0130065	72.8	0.00160322
824.96	72.7	47.8999	47.8464	0.846377	801.895	0.895338	72.7	0.00160102
1101.62	72.7	34.53	34.4915	0.49149	1078.53	0.526785	72.7	0.00160102
380.96	72.6	9.93816	9.92706	0.927058	357.937	0.937216	72.6	0.00159882
416.958	72.5	45.9358	45.8845	0.884493	393.931	0.931446	72.5	0.00159661
954.996	72.5	3.91912	3.91475	0.914749	931.919	0.918755	72.5	0.00159661
248.927	72.5	51.9217	51.8637	0.863716	225.917	0.916788	72.5	0.00159661
418.907	72.4	47.8851	47.8316	0.831616	395.881	0.880562	72.4	0.00159441
146.974	72.2	7.97406	7.96516	0.965157	123.973	0.973308	72.2	0.00159001
784.996	72.2	7.93579	7.92693	0.926931	761.935	0.935042	72.2	0.00159001
344.89	72.2	31.8732	31.8376	0.837604	321.87	0.870183	72.2	0.00159001
556.874	72.2	11.8362	11.8229	0.822942	533.835	0.83504	72.2	0.00159001
679.946	72.1	18.8968	18.8757	0.87572	656.895	0.895035	72.1	0.0015878
584.899	72	39.8604	39.8158	0.81585	561.857	0.856593	72	0.0015856
895.087	71.8	2.01572	2.01347	0.0134732	872.016	0.0155336	71.8	0.0015812
1075.02	71.7	7.9334	7.92454	0.924538	1051.93	0.932648	71.7	0.001579
104.993	71.6	23.998	23.9712	0.971214	81.9957	0.995743	71.6	0.00157679
1148.08	71.5	22.9832	22.9575	0.957525	1124.98	0.981017	71.5	0.00157459
270.886	71.5	15.8747	15.857	0.857017	247.873	0.873244	71.5	0.00157459
683.419	71.5	22.3693	22.3444	0.344362	660.367	0.367227	71.5	0.00157459
1188.11	71.5	5.01392	5.00832	0.00832041	1165.01	0.0134454	71.5	0.00157459
545.922	71.3	0.883898	0.882911	0.882911	522.884	0.883815	71.3	0.00157019
376.974	71.2	5.95168	5.94503	0.945029	353.951	0.951113	71.2	0.00156798
446.948	71	17.9203	17.9003	0.900316	423.919	0.918633	71	0.00156358
614.88	70.7	11.8361	11.8229	0.822923	591.835	0.835021	70.7	0.00155697
273.022	70.7	18.0107	17.9906	0.990612	250.009	0.00902177	70.7	0.00155697
1152.04	70.4	26.9495	26.9194	0.919426	1128.95	0.946972	70.4	0.00155037
751.517	70.4	32.4627	32.4264	0.426433	728.46	0.459615	70.4	0.00155037
521.063	70.4	34.0305	33.9925	0.992488	498.027	0.0272726	70.4	0.00155037
568.939	70.3	23.9006	23.8739	0.87389	545.898	0.89832	70.3	0.00154816
287.037	70.3	32.0264	31.9907	0.990652	264.023	0.0233879	70.3	0.00154816
371.007	70.2	57.9907	57.9259	0.925921	347.985	0.985196	70.2	0.00154596
812.964	70.2	35.904	35.8639	0.863911	789.901	0.900611	70.2	0.00154596
545.004	70.1	57.9708	57.9061	0.906076	521.965	0.965331	70.1	0.00154376
370.929	70.1	57.9129	57.8482	0.848198	347.907	0.907394	70.1	0.00154376
357.981	69.9	44.9649	44.9147	0.914676	334.961	0.960637	69.9	0.00153936
408.999	69.7	37.977	37.9346	0.93461	385.973	0.973428	69.7	0.00153495
608.911	69.6	5.86687	5.86032	0.860318	585.866	0.866315	69.6	0.00153275
405.006	69.5	33.9845	33.9466	0.946568	381.981	0.981305	69.5	0.00153055
350.993	69.5	37.977	37.9346	0.934599	327.973	0.973417	69.5	0.00153055
314.91	69.5	1.89315	1.89104	0.89104	291.893	0.892975	69.5	0.00153055
372.903	69.3	1.88089	1.87878	0.878785	349.881	0.880707	69.3	0.00152614
679.46	69.3	18.4108	18.3903	0.390282	656.409	0.409101	69.3	0.00152614
304.949	69.2	49.9383	49.8825	0.882531	281.934	0.933576	69.2	0.00152394
558.948	69.2	13.9096	13.894	0.894046	535.908	0.908264	69.2	0.00152394
350.907	69.1	37.8907	37.8483	0.848345	327.887	0.887075	69.1	0.00152174
560.893	69.1	15.8543	15.8366	0.836615	537.853	0.85282	69.1	0.00152174
1090.62	69.1	23.5278	23.5016	0.501556	1067.53	0.525605	69.1	0.00152174
836.984	69	1.91807	1.91593	0.915931	813.918	0.917892	69	0.00151954
639.393	69	36.3488	36.3083	0.308262	616.345	0.345416	69	0.00151954
1013.04	68.9	3.9539	3.94948	0.949481	989.954	0.953523	68.9	0.00151733
388.942	68.8	17.9204	17.9004	0.900365	365.919	0.918682	68.8	0.00151513
196.942	68.7	57.9421	57.8774	0.877362	173.937	0.936588	68.7	0.00151293
230.933	68.7	33.9278	33.8899	0.889908	207.925	0.924587	68.7	0.00151293
368.919	68.7	55.9024	55.84	0.839973	345.897	0.897114	68.7	0.00151293
726.944	68.6	7.88893	7.88012	0.880122	703.888	0.888186	68.6	0.00151073
1130.15	68.3	5.06031	5.05466	0.0546576	1107.06	0.05983	68.3	0.00150412
473.977	68.2	44.9498	44.8996	0.899635	450.946	0.94558	68.2	0.00150192
622.972	68.2	19.928	19.9057	0.905717	599.926	0.926087	68.2	0.00150192
656.948	68.2	53.9039	53.8437	0.843739	633.899	0.898837	68.2	0.00150192
193.034	68.2	54.0343	53.974	0.973976	170.029	0.0292071	68.2	0.00150192
637.074	68.1	34.0302	33.9922	0.992241	614.027	0.0270246	68.1	0.00149972
797.001	68	19.9404	19.9181	0.918136	773.939	0.938518	68	0.00149751
346.937	68	33.9205	33.8826	0.882638	323.917	0.91731	68	0.00149751
388.868	68	17.8465	17.8265	0.826537	365.845	0.844779	68	0.00149751
735.029	67.9	15.9738	15.956	0.955994	711.972	0.972322	67.9	0.00149531
512.956	67.9	25.9236	25.8946	0.894621	489.921	0.921118	67.9	0.00149531
1173.14	67.9	48.0474	47.9938	0.993778	1150.04	0.0428896	67.9	0.00149531
493.004	67.7	5.97086	5.96419	0.96419	469.97	0.970293	67.7	0.00149091
606.964	67.6	3.91983	3.91545	0.915452	583.919	0.919459	67.6	0.0014887
418.922	67.6	47.8999	47.8464	0.84644	395.895	0.895401	67.6	0.0014887
676.895	67.6	15.8454	15.8277	0.827707	653.844	0.843903	67.6	0.0014887
208.997	67.5	11.9914	11.9781	0.978052	185.99	0.990309	67.5	0.0014865
262.97	67.5	7.95888	7.95	0.949996	239.958	0.958131	67.5	0.0014865
274.912	67.5	19.9011	19.8789	0.878851	251.899	0.899193	67.5	0.0014865
1130.06	67.4	4.97002	4.96447	0.964468	1106.97	0.969549	67.4	0.0014843
817.006	67.4	39.9457	39.9011	0.901078	793.942	0.941909	67.4	0.0014843
392.854	67.4	21.8318	21.8074	0.807437	369.83	0.829753	67.4	0.0014843
435.036	67.3	6.0085	6.00179	0.00178686	412.008	0.00792846	67.3	0.0014821
1048.96	67.2	39.8729	39.8283	0.828334	1025.87	0.86909	67.2	0.0014799
757.455	67.2	38.4007	38.3578	0.357772	734.397	0.397024	67.2	0.0014799
758.011	67	38.9567	38.9132	0.913222	734.953	0.953041	67	0.00147549
258.933	67	3.92222	3.91784	0.917843	235.922	0.921853	67	0.00147549
683.434	67	22.3845	22.3595	0.359495	660.382	0.382376	67	0.00147549
1084.16	67	17.0706	17.0516	0.0515858	1061.07	0.0690346	67	0.00147549
561.07	67	16.0315	16.0136	0.013647	538.03	0.0300337	67	0.00147549
874.023	66.9	38.9568	38.9133	0.913303	850.953	0.953123	66.9	0.00147329
502.931	66.9	15.8982	15.8804	0.880425	479.897	0.896675	66.9	0.00147329
1063.09	66.9	54.0086	53.9483	0.94827	1040	0.00347453	66.9	0.00147329
784.983	66.8	7.92322	7.91437	0.914375	761.922	0.922474	66.8	0.00147109
406.926	66.8	35.9039	35.8639	0.863854	383.901	0.900554	66.8	0.00147109
627.028	66.7	23.9837	23.9569	0.956929	603.981	0.981444	66.7	0.00146888
970.542	66.7	19.4658	19.444	0.444019	947.464	0.463916	66.7	0.00146888
824.988	66.6	47.9282	47.8747	0.874725	801.924	0.923715	66.6	0.00146668
402.84	66.6	31.8179	31.7824	0.782357	379.815	0.81488	66.6	0.00146668
137.993	66.4	56.9986	56.9349	0.934915	114.993	0.993176	66.4	0.00146228
423.931	66.3	52.9092	52.8501	0.850076	400.904	0.904157	66.3	0.00146008
670.885	66.3	9.83581	9.82483	0.824827	647.835	0.834881	66.3	0.00146008
618.942	66.2	15.8983	15.8806	0.880577	595.897	0.896827	66.2	0.00145787
598.908	66.2	53.8697	53.8095	0.809517	575.865	0.86458	66.2	0.00145787
179.979	66.1	40.9786	40.9329	0.932874	156.975	0.97476	66.1	0.00145567
1085.13	66	18.0465	18.0263	0.0263461	1062.04	0.0447924	66	0.00145347
322.259	65.9	9.24252	9.2322	0.232204	299.242	0.241651	65.9	0.00145127
877.498	65.6	42.4319	42.3845	0.384493	854.428	0.427865	65.6	0.00144466
809.56	65.5	32.4997	32.4634	0.463403	786.497	0.496622	65.5	0.00144246
292.904	65.4	37.8932	37.8509	0.850931	269.89	0.889664	65.4	0.00144026
296.856	65.3	41.8452	41.7985	0.798488	273.841	0.84126	65.3	0.00143805
394.894	65.2	23.8725	23.8458	0.845849	371.87	0.87025	65.2	0.00143585
137.03	65.2	56.0352	55.9726	0.972581	114.03	0.0298571	65.2	0.00143585
337.014	65.1	23.9977	23.9709	0.970908	313.995	0.995437	65.1	0.00143365
528.934	65.1	41.901	41.8542	0.85422	505.897	0.897049	65.1	0.00143365
642.917	65.1	39.8727	39.8282	0.828197	619.869	0.868953	65.1	0.00143365
628.845	65.1	25.8008	25.772	0.77201	605.798	0.798382	65.1	0.00143365
548.845	65	3.80632	3.80207	0.802068	525.806	0.805958	65	0.00143145
336.988	64.9	23.9713	23.9445	0.944517	313.969	0.96902	64.9	0.00142924
280.962	64.9	25.9514	25.9224	0.922425	257.949	0.948952	64.9	0.00142924
184.034	64.8	45.0342	44.9839	0.983915	161.03	0.0299472	64.8	0.00142704
1099.09	64.8	32.0048	31.9691	0.96906	1076	0.00177394	64.8	0.00142704
829.513	64.7	52.4529	52.3944	0.394363	806.448	0.447977	64.7	0.00142484
947.079	64.7	54.0082	53.9479	0.947868	924.003	0.00307257	64.7	0.00142484
711.048	64.6	49.9984	49.9425	0.942531	687.994	0.993637	64.6	0.00142264
793.034	64.6	15.9742	15.9564	0.956385	769.973	0.972713	64.6	0.00142264
223.013	64.6	26.0071	25.9781	0.978062	200.005	0.00464546	64.6	0.00142264
722.996	64.4	3.94166	3.93726	0.93726	699.941	0.941289	64.4	0.00141823
625.98	64.4	22.9362	22.9105	0.910548	602.934	0.933993	64.4	0.00141823
463.058	64.3	34.0306	33.9926	0.992607	440.027	0.0273916	64.3	0.00141603
120.02	64.1	39.0254	38.9818	0.981814	97.0217	0.0217038	64.1	0.00141163
900.994	64	7.92275	7.91391	0.913907	877.922	0.922006	64	0.00140942
200.975	63.9	3.96922	3.96479	0.96479	177.969	0.968847	63.9	0.00140722
600.956	63.9	55.9173	55.8549	0.8549	577.912	0.912056	63.9	0.00140722
889.534	63.9	54.4681	54.4073	0.407303	866.463	0.462978	63.9	0.00140722
614.929	63.8	11.8854	11.8722	0.872168	591.884	0.884316	63.8	0.00140502
326.894	63.8	13.8776	13.8621	0.862128	303.876	0.876313	63.8	0.00140502
270.934	63.7	15.9226	15.9048	0.904794	247.921	0.921069	63.7	0.00140282
780.909	63.7	3.84923	3.84493	0.844934	757.849	0.848868	63.7	0.00140282
121.017	63.7	40.0222	39.9775	0.977481	98.0184	0.0183896	63.7	0.00140282
1073.06	63.6	5.97196	5.96529	0.965289	1049.97	0.971393	63.6	0.00140062
136.954	63.6	55.9597	55.8972	0.897215	113.954	0.954414	63.6	0.00140062
531.983	63.6	44.9499	44.8997	0.899676	508.946	0.945621	63.6	0.00140062
385.93	63.6	14.908	14.8913	0.891319	362.907	0.906557	63.6	0.00140062
450.89	63.6	21.8625	21.8381	0.838124	427.86	0.860471	63.6	0.00140062
834.899	63.6	57.8392	57.7746	0.774598	811.834	0.833719	63.6	0.00140062
119.983	63.5	38.988	38.9445	0.944496	96.9843	0.984347	63.5	0.00139841
436.963	63.5	7.93559	7.92673	0.926725	413.935	0.934836	63.5	0.00139841
597.947	63.5	52.9091	52.85	0.850049	574.904	0.90413	63.5	0.00139841
637.029	63.4	33.9847	33.9467	0.946741	613.981	0.981479	63.4	0.00139621
953.092	63.4	2.01526	2.01301	0.0130147	930.015	0.0150746	63.4	0.00139621
150.984	63.3	11.9842	11.9709	0.970859	127.983	0.983109	63.3	0.00139401
353.98	63.3	40.9635	40.9178	0.917764	330.96	0.959635	63.3	0.00139401
172.012	63.3	33.0124	32.9755	0.975529	149.009	0.00927276	63.3	0.00139401
453.025	63.1	23.9977	23.9709	0.97086	429.995	0.995389	63.1	0.0013896
382.951	63.1	11.9292	11.9158	0.915835	359.928	0.928028	63.1	0.0013896
610.967	63.1	7.9229	7.91405	0.914052	587.922	0.922151	63.1	0.0013896
173.907	63.1	34.9067	34.8677	0.867734	150.903	0.903414	63.1	0.0013896
322.898	63.1	9.88168	9.87065	0.87065	299.881	0.880751	63.1	0.0013896
456.961	63	27.9336	27.9024	0.902365	433.931	0.930917	63	0.0013874
678.484	63	17.4348	17.4154	0.415372	655.433	0.433193	63	0.0013874
498.918	62.8	11.8855	11.8722	0.872196	475.884	0.884344	62.8	0.001383
525.288	62.8	38.2552	38.2125	0.212501	502.252	0.251604	62.8	0.001383
1087.12	62.8	20.0316	20.0092	0.00918958	1064.03	0.0296649	62.8	0.001383
683.016	62.7	21.9671	21.9426	0.942611	659.965	0.965065	62.7	0.0013808
728.891	62.7	9.83615	9.82517	0.825168	705.835	0.835222	62.7	0.0013808
422.848	62.7	51.8258	51.7679	0.767916	399.821	0.82089	62.7	0.0013808
267.002	62.6	11.9914	11.978	0.977963	243.99	0.99022	62.6	0.00137859
612.872	62.6	9.82853	9.81755	0.817554	589.828	0.827601	62.6	0.00137859
1162.66	62.6	37.5639	37.522	0.522004	1139.56	0.5604	62.6	0.00137859
293.959	62.5	38.9481	38.9046	0.904573	270.944	0.944384	62.5	0.00137639
772.925	62.4	53.87	53.8099	0.809889	749.865	0.864953	62.4	0.00137419
339.949	62.3	26.9327	26.9027	0.902661	316.93	0.93019	62.3	0.00137199
385.932	62.3	14.9103	14.8937	0.893696	362.909	0.908937	62.3	0.00137199
1111	62.3	43.9125	43.8635	0.863464	1087.91	0.908349	62.3	0.00137199
189.93	62.2	50.9305	50.8736	0.873642	166.926	0.9257	62.2	0.00136978
487.917	62.2	0.883877	0.88289	0.88289	464.884	0.883794	62.2	0.00136978
490.909	62.2	3.87628	3.87195	0.871949	467.876	0.875911	62.2	0.00136978
517.371	62.1	30.3379	30.3041	0.304051	494.335	0.335061	62.1	0.00136758
624.933	62	21.8893	21.8648	0.864847	601.887	0.887221	62	0.00136538
583.33	62	38.2915	38.2488	0.248791	560.288	0.287931	62	0.00136538
386.996	61.9	15.9741	15.9562	0.956248	363.973	0.972576	61.9	0.00136318
558.973	61.9	13.935	13.9195	0.919468	535.934	0.933712	61.9	0.00136318
780.863	61.9	3.80251	3.79827	0.798266	757.802	0.802153	61.9	0.00136318
346.977	61.8	33.9606	33.9227	0.922693	323.957	0.957406	61.8	0.00136098
861.012	61.8	25.9463	25.9174	0.917371	837.944	0.943892	61.8	0.00136098
535.948	61.8	48.9147	48.86	0.860048	512.91	0.910047	61.8	0.00136098
354.977	61.5	41.9601	41.9133	0.913291	331.956	0.956181	61.5	0.00135437
694.479	61.5	33.4296	33.3923	0.392262	671.426	0.426432	61.5	0.00135437
131.061	61.5	50.066	50.0101	0.0101158	108.061	0.0612909	61.5	0.00135437
510.998	61.4	23.9647	23.938	0.937988	487.962	0.962483	61.4	0.00135217
419.068	61.4	48.0462	47.9925	0.992526	396.042	0.0416367	61.4	0.00135217
507.057	61.4	20.024	20.0017	0.00167798	484.022	0.0221456	61.4	0.00135217
412.89	61.2	41.868	41.8212	0.821215	389.864	0.86401	61.2	0.00134776
549.31	61.2	4.27216	4.26739	0.267388	526.272	0.271754	61.2	0.00134776
121.991	61.1	40.9962	40.9504	0.950433	98.9923	0.992338	61.1	0.00134556
324.97	61.1	11.9535	11.9402	0.940197	301.952	0.952415	61.1	0.00134556
418.882	61.1	47.8598	47.8064	0.806394	395.855	0.855314	61.1	0.00134556
913.471	61.1	20.3995	20.3768	0.376766	890.398	0.397617	61.1	0.00134556
549.872	61	4.83363	4.82823	0.828231	526.833	0.833171	61	0.00134336
609.014	60.8	5.97069	5.96402	0.964022	585.97	0.970125	60.8	0.00133895
646.99	60.6	43.9462	43.8972	0.897168	623.942	0.942088	60.6	0.00133455
1053.14	60.6	44.0625	44.0133	0.0132754	1030.06	0.058314	60.6	0.00133455
947.576	60.5	54.5044	54.4436	0.443554	924.499	0.499266	60.5	0.00133235
975.062	60.4	23.9849	23.9581	0.958133	951.983	0.982649	60.4	0.00133014
1033.07	60.4	23.9849	23.9581	0.958114	1009.98	0.98263	60.4	0.00133014
768.104	60.4	49.0496	48.9948	0.994842	745.045	0.0449779	60.4	0.00133014
574.926	60.3	29.8872	29.8538	0.853836	551.884	0.884385	60.3	0.00132794
859.523	60.3	24.4575	24.4302	0.430184	836.455	0.455183	60.3	0.00132794
221.084	60.3	24.079	24.0521	0.0520852	198.077	0.0766976	60.3	0.00132794
859.049	60.2	23.9836	23.9569	0.956853	835.981	0.981368	60.2	0.00132574
451.872	60.2	22.8443	22.8188	0.818838	428.842	0.842188	60.2	0.00132574
634.966	60.1	31.9225	31.8868	0.886834	611.919	0.919464	60.1	0.00132354
680.99	60	19.9404	19.9182	0.918154	657.939	0.938536	60	0.00132134
400.92	60	29.8984	29.8651	0.86506	377.896	0.895621	60	0.00132134
450.98	59.9	21.9522	21.9277	0.927724	427.95	0.950162	59.9	0.00131913
500.968	59.9	13.9351	13.9195	0.919527	477.934	0.933771	59.9	0.00131913
878.907	59.9	43.8416	43.7927	0.792689	855.838	0.837502	59.9	0.00131913
433.982	59.8	4.95503	4.94949	0.949493	410.955	0.954558	59.8	0.00131693
392.942	59.8	21.9203	21.8959	0.895869	369.918	0.918274	59.8	0.00131693
386.927	59.8	15.9046	15.8869	0.886856	363.903	0.903113	59.8	0.00131693
566.857	59.7	21.8191	21.7948	0.794775	543.817	0.817077	59.7	0.00131473
168.923	59.6	29.9232	29.8898	0.889798	145.92	0.920385	59.6	0.00131253
328.915	59.6	15.8982	15.8805	0.880452	305.897	0.896702	59.6	0.00131253
368.916	59.6	55.8996	55.8372	0.837176	345.894	0.894314	59.6	0.00131253
491.975	59.5	4.94247	4.93695	0.936948	468.942	0.942	59.5	0.00131032
234.899	59.5	37.8933	37.851	0.85095	211.89	0.889683	59.5	0.00131032
365.937	59.4	52.9201	52.861	0.861003	342.915	0.915095	59.4	0.00130812
331.913	59.4	18.8968	18.8757	0.875704	308.895	0.895019	59.4	0.00130812
604.924	59.4	1.88062	1.87852	0.878519	581.88	0.880441	59.4	0.00130812
845.508	59.4	10.4421	10.4305	0.430453	822.441	0.441127	59.4	0.00130812
242.987	59.3	45.9816	45.9302	0.930209	219.977	0.977209	59.3	0.00130592
526.979	59.3	39.9459	39.9013	0.901323	503.942	0.942154	59.3	0.00130592
502.958	59.3	15.925	15.9072	0.907175	479.923	0.923453	59.3	0.00130592
608.058	59.3	5.01396	5.00836	0.00836037	585.013	0.0134854	59.3	0.00130592
593.953	59.2	48.9147	48.8601	0.860079	570.91	0.910078	59.2	0.00130372
322.96	59.1	9.94339	9.93229	0.932291	299.942	0.942455	59.1	0.00130152
1129.01	59.1	3.92002	3.91564	0.915641	1105.92	0.919648	59.1	0.00130152
804.546	59.1	27.4862	27.4555	0.455511	781.484	0.483606	59.1	0.00130152
1008.95	59	57.8736	57.8089	0.808933	985.868	0.868088	59	0.00129931
833.472	58.9	56.4113	56.3483	0.348283	810.406	0.405944	58.9	0.00129711
248.954	58.8	51.9488	51.8908	0.890756	225.944	0.943855	58.8	0.00129491
651.09	58.8	48.0459	47.9922	0.992211	628.041	0.0413208	58.8	0.00129491
841.036	58.7	5.97074	5.96408	0.964076	817.97	0.970179	58.7	0.00129271
994.077	58.6	43.0002	42.9522	0.952231	970.996	0.996183	58.6	0.0012905
158.993	58.6	19.9934	19.9711	0.971116	135.992	0.991552	58.6	0.0012905
869.445	58.6	34.379	34.3406	0.340575	846.376	0.375716	58.6	0.0012905
323.031	58.6	10.0146	10.0034	0.00340163	300.014	0.0136381	58.6	0.0012905
342.906	58.5	29.8894	29.856	0.856019	319.887	0.886571	58.5	0.0012883
770.924	58.5	51.8689	51.8109	0.810934	747.864	0.863952	58.5	0.0012883
418.919	58.4	47.8976	47.8441	0.844072	395.893	0.893031	58.4	0.0012861
558.916	58.4	13.8776	13.8621	0.862142	535.876	0.876327	58.4	0.0012861
292.988	58.2	37.9771	37.9347	0.934667	269.973	0.973486	58.2	0.0012817
556.924	58.2	11.8856	11.8723	0.872306	533.884	0.884455	58.2	0.0012817
326.951	58.1	13.9351	13.9195	0.919494	303.934	0.933738	58.1	0.00127949
750.872	58.1	31.8177	31.7822	0.782193	727.815	0.814716	58.1	0.00127949
622.828	58.1	19.784	19.7619	0.761888	599.782	0.78211	58.1	0.00127949
488.954	57.8	1.92119	1.91904	0.919042	465.921	0.921006	57.8	0.00127289
324.93	57.8	11.9138	11.9005	0.900481	301.913	0.912659	57.8	0.00127289
444.902	57.8	15.8747	15.857	0.85698	421.873	0.873207	57.8	0.00127289
1084.12	57.8	17.0346	17.0156	0.015556	1061.03	0.032968	57.8	0.00127289
798.079	57.8	21.0184	20.9949	0.994893	775.016	0.0163767	57.8	0.00127289
196.995	57.7	57.9955	57.9308	0.930763	173.99	0.990043	57.7	0.00127068
1000.13	57.7	49.0496	48.9948	0.994816	977.045	0.0449519	57.7	0.00127068
274.891	57.6	19.8802	19.858	0.857975	251.878	0.878295	57.6	0.00126848
899.503	57.6	6.432	6.42482	0.424822	876.431	0.431396	57.6	0.00126848
376.98	57.5	5.95822	5.95156	0.951562	353.958	0.957652	57.5	0.00126628
455.967	57.5	26.9394	26.9093	0.909335	432.937	0.936871	57.5	0.00126628
821.596	57.5	44.5355	44.4858	0.485803	798.531	0.531325	57.5	0.00126628
969.114	57.5	18.0373	18.0172	0.0171544	946.036	0.0355913	57.5	0.00126628
120.959	57.4	39.9649	39.9202	0.920225	97.9611	0.961075	57.4	0.00126408
995.023	57.4	43.9467	43.8976	0.897594	971.943	0.942514	57.4	0.00126408
588.852	57.4	43.8137	43.7648	0.764765	565.81	0.80955	57.4	0.00126408
1087.03	57.3	19.9404	19.9181	0.918091	1063.94	0.938474	57.3	0.00126188
702.96	57.3	41.9109	41.8641	0.864072	679.907	0.906911	57.3	0.00126188
760.966	57.3	41.9108	41.864	0.863963	737.907	0.906802	57.3	0.00126188
256.865	57.3	1.85445	1.85238	0.852382	233.854	0.854278	57.3	0.00126188
378.887	57.2	7.86498	7.85619	0.856193	355.864	0.864232	57.2	0.00125967
812.952	57.1	35.8915	35.8514	0.851385	789.888	0.888072	57.1	0.00125747
732.86	57.1	13.8049	13.7895	0.789486	709.804	0.803597	57.1	0.00125747
1006.18	57.1	55.1017	55.0402	0.040168	983.096	0.0964903	57.1	0.00125747
968.148	57.1	17.0713	17.0523	0.052253	945.07	0.0697025	57.1	0.00125747
1029.11	57.1	20.0243	20.0019	0.0019267	1006.02	0.0223946	57.1	0.00125747
606.85	57	3.80632	3.80207	0.802069	583.806	0.805959	57	0.00125527
375.977	56.8	4.95501	4.94947	0.949472	352.955	0.954537	56.8	0.00125086
462.883	56.8	33.856	33.8182	0.818222	439.853	0.852828	56.8	0.00125086
220.974	56.7	23.9689	23.9422	0.942158	197.967	0.966658	56.7	0.00124866
1036.03	56.7	26.9495	26.9194	0.919384	1012.95	0.94693	56.7	0.00124866
964.882	56.5	13.8049	13.7895	0.78946	941.804	0.803571	56.5	0.00124426
166.964	56.4	27.9639	27.9326	0.932626	143.961	0.96121	56.4	0.00124206
470.97	56.4	41.9429	41.8961	0.896092	447.939	0.938964	56.4	0.00124206
174.931	56.4	35.9311	35.891	0.89098	151.928	0.927707	56.4	0.00124206
508.953	56.4	21.9205	21.896	0.89598	485.918	0.918386	56.4	0.00124206
232.957	56.3	35.9513	35.9111	0.911138	209.948	0.947886	56.3	0.00123985
415.972	56.3	44.9499	44.8997	0.899684	392.946	0.945629	56.3	0.00123985
453.014	56.2	23.9864	23.9597	0.959653	429.984	0.98417	56.2	0.00123765
347.995	56.1	34.9789	34.9399	0.939856	324.976	0.97561	56.1	0.00123545
745.003	56.1	25.9486	25.9196	0.919577	721.946	0.9461	56.1	0.00123545
368.92	56.1	55.9038	55.8414	0.841361	345.899	0.898504	56.1	0.00123545
506.918	56.1	19.8849	19.8627	0.862663	483.883	0.882989	56.1	0.00123545
225.923	56	28.9173	28.885	0.884963	202.915	0.914521	56	0.00123325
305.02	56	50.0093	49.9535	0.953502	282.005	0.00461929	56	0.00123325
332.944	55.8	19.928	19.9057	0.905702	309.926	0.926072	55.8	0.00122884
277.981	55.7	22.9705	22.9448	0.944844	254.968	0.968323	55.7	0.00122664
625.008	55.7	21.9643	21.9398	0.939793	601.962	0.962244	55.7	0.00122664
913.012	55.7	19.9407	19.9185	0.918468	889.939	0.93885	55.7	0.00122664
201.931	55.7	4.92508	4.91958	0.919583	178.925	0.924617	55.7	0.00122664
337	55.6	23.9839	23.9571	0.957083	313.982	0.981599	55.6	0.00122444
440.957	55.5	11.9291	11.9158	0.915826	417.928	0.928019	55.5	0.00122224
782.531	55.5	5.47119	5.46508	0.465083	759.471	0.470675	55.5	0.00122224
354.981	55.4	41.9644	41.9175	0.917526	331.96	0.96042	55.4	0.00122003
350.959	55.4	37.9422	37.8998	0.899847	327.939	0.93863	55.4	0.00122003
744.978	55.3	25.9234	25.8944	0.894435	721.921	0.920932	55.3	0.00121783
387.918	55.3	16.8966	16.8777	0.877698	364.895	0.894969	55.3	0.00121783
604.874	55.3	1.83059	1.82854	0.828545	581.83	0.830416	55.3	0.00121783
869.58	55.3	34.5147	34.4762	0.476204	846.511	0.511483	55.3	0.00121783
177.01	55.3	38.0096	37.9672	0.967179	154.006	0.00603074	55.3	0.00121783
132.987	55.2	51.9929	51.9348	0.934804	109.988	0.987949	55.2	0.00121563
246.953	55.2	49.948	49.8923	0.89227	223.943	0.943324	55.2	0.00121563
357.147	55.2	44.1305	44.0812	0.0811975	334.126	0.126306	55.2	0.00121563
364.988	55	51.9712	51.9132	0.913202	341.966	0.966325	55	0.00121122
123.975	54.9	42.98	42.932	0.932018	100.976	0.97595	54.9	0.00120902
956.034	54.9	4.95689	4.95136	0.95136	932.956	0.956427	54.9	0.00120902
1035.02	54.9	25.9347	25.9058	0.905787	1011.93	0.932296	54.9	0.00120902
556.915	54.9	11.8765	11.8632	0.863207	533.875	0.875346	54.9	0.00120902
1009.08	54.8	58.0052	57.9404	0.940386	986	0.999676	54.8	0.00120682
514.958	54.8	27.9252	27.894	0.894025	491.923	0.922569	54.8	0.00120682
1134.64	54.8	9.54843	9.53777	0.537766	1111.55	0.547526	54.8	0.00120682
389.048	54.8	18.026	18.0058	0.00582706	366.024	0.0242523	54.8	0.00120682
550.955	54.7	5.91687	5.91026	0.910261	527.916	0.916309	54.7	0.00120462
570.928	54.7	25.8892	25.8603	0.86028	547.887	0.886743	54.7	0.00120462
204.987	54.6	7.98155	7.97264	0.97264	181.981	0.980798	54.6	0.00120242
184.975	54.6	45.9754	45.924	0.924015	161.971	0.971008	54.6	0.00120242
795.957	54.6	18.8969	18.8758	0.875802	772.895	0.895117	54.6	0.00120242
352.193	54.6	39.1767	39.133	0.132979	329.173	0.173024	54.6	0.00120242
749.102	54.6	30.047	30.0134	0.0134403	726.044	0.0441529	54.6	0.00120242
623.062	54.6	20.0178	19.9954	0.995427	600.016	0.0158882	54.6	0.00120242
798.922	54.5	21.8621	21.8377	0.837681	775.86	0.860027	54.5	0.00120021
873.539	54.5	38.473	38.4301	0.430084	850.469	0.469409	54.5	0.00120021
780.079	54.5	3.0189	3.01553	0.0155311	757.019	0.0186168	54.5	0.00120021
743.039	54.4	23.9843	23.9575	0.95748	719.982	0.981996	54.4	0.00119801
320.919	54.4	7.90266	7.89384	0.89384	297.902	0.901918	54.4	0.00119801
637.077	54.4	34.0335	33.9955	0.995547	614.03	0.0303343	54.4	0.00119801
829.969	54.3	52.9091	52.85	0.849973	806.904	0.904054	54.3	0.00119581
714.954	54.3	53.9045	53.8443	0.84427	691.899	0.899368	54.3	0.00119581
380.975	54.2	9.95298	9.94187	0.941871	357.952	0.952045	54.2	0.00119361
298.929	54.2	43.9185	43.8694	0.869443	275.914	0.914335	54.2	0.00119361
384.937	54.2	13.9147	13.8992	0.899168	361.913	0.913391	54.2	0.00119361
714.919	54.2	53.87	53.8098	0.809818	691.865	0.864882	54.2	0.00119361
987.556	54.2	36.4791	36.4384	0.438392	964.476	0.475679	54.2	0.00119361
410.987	54.1	39.9653	39.9207	0.920679	387.962	0.96153	54.1	0.0011914
401.924	54.1	30.9018	30.8673	0.86732	378.899	0.898906	54.1	0.0011914
342.915	54.1	29.8984	29.865	0.864989	319.896	0.89555	54.1	0.0011914
628.967	54	25.9232	25.8942	0.894243	605.921	0.92074	54	0.0011892
762.92	53.9	43.8653	43.8163	0.816271	739.861	0.861108	53.9	0.001187
211.907	53.7	14.9016	14.885	0.884983	188.9	0.900214	53.7	0.0011826
777.944	53.6	0.883652	0.882665	0.882665	754.884	0.883569	53.6	0.00118039
149.045	53.6	10.0446	10.0334	0.0333751	126.044	0.0436422	53.6	0.00118039
152.949	53.5	13.9491	13.9336	0.933565	129.948	0.947823	53.5	0.00117819
752.922	53.5	33.8673	33.8295	0.829455	729.864	0.864072	53.5	0.00117819
492.991	53.4	5.95827	5.95161	0.951614	469.958	0.957704	53.4	0.00117599
347.924	53.3	34.9071	34.8682	0.868166	324.904	0.903847	53.3	0.00117379
416.836	53.3	45.814	45.7628	0.762809	393.81	0.809638	53.3	0.00117379
701.926	53.2	40.8765	40.8309	0.830877	678.873	0.872659	53.2	0.00117158
452.89	53.2	23.8627	23.836	0.836041	429.86	0.860432	53.2	0.00117158
208.99	53.1	11.9842	11.9708	0.97079	185.983	0.98304	53.1	0.00116938
937.02	53.1	43.949	43.8999	0.8999	913.945	0.944823	53.1	0.00116938
642.904	53.1	39.8605	39.816	0.81595	619.857	0.856694	53.1	0.00116938
994.989	53	43.9123	43.8633	0.863282	971.908	0.908167	53	0.00116718
244.873	53	47.8671	47.8136	0.813643	221.863	0.862571	53	0.00116718
1014.57	53	5.48652	5.48039	0.48039	991.486	0.485998	53	0.00116718
354.285	52.8	41.2688	41.2227	0.222713	331.265	0.264896	52.8	0.00116278
878.978	52.7	43.9124	43.8634	0.86336	855.908	0.908245	52.7	0.00116057
603.928	52.7	0.883759	0.882772	0.882772	580.884	0.883676	52.7	0.00116057
348.884	52.7	35.8678	35.8277	0.827744	325.864	0.864406	52.7	0.00116057
120.958	52.6	39.9639	39.9193	0.919306	97.9602	0.960155	52.6	0.00115837
589.988	52.6	44.9494	44.8993	0.899257	566.945	0.945202	52.6	0.00115837
433.97	52.6	4.94243	4.93691	0.936907	410.942	0.941959	52.6	0.00115837
195.904	52.6	56.9043	56.8408	0.840781	172.899	0.898946	52.6	0.00115837
444.873	52.6	15.8455	15.8278	0.827823	421.844	0.844019	52.6	0.00115837
1087.1	52.6	20.0156	19.9932	0.993237	1064.01	0.0136964	52.6	0.00115837
363.026	52.6	50.0095	49.9537	0.953663	340.005	0.00478027	52.6	0.00115837
309.015	52.5	54.0043	53.944	0.944031	285.999	0.999232	52.5	0.00115617
1071.04	52.4	3.95298	3.94856	0.948563	1047.95	0.952604	52.4	0.00115397
532.98	52.4	45.9467	45.8954	0.895412	509.942	0.942377	52.4	0.00115397
447.011	52.3	17.9833	17.9632	0.963216	423.982	0.981597	52.3	0.00115176
664.991	52.3	3.94177	3.93737	0.937369	641.941	0.941398	52.3	0.00115176
194.944	52.3	55.9438	55.8813	0.881314	171.938	0.938497	52.3	0.00115176
454.155	52.2	25.128	25.0999	0.0999478	431.126	0.125632	52.2	0.00114956
161.022	52.2	22.0221	21.9975	0.997521	138.02	0.0200309	52.2	0.00114956
445.001	52.1	15.974	15.9561	0.956139	421.972	0.972467	52.1	0.00114736
149.972	52.1	10.9718	10.9596	0.95956	126.971	0.970775	52.1	0.00114736
623.979	51.9	20.9351	20.9117	0.911743	600.933	0.933142	51.9	0.00114296
420.94	51.8	49.9182	49.8624	0.862416	397.913	0.91344	51.8	0.00114075
628.832	51.8	25.7883	25.7595	0.759494	605.786	0.785853	51.8	0.00114075
1178.67	51.8	53.5752	53.5154	0.515425	1155.57	0.570187	51.8	0.00114075
725.026	51.7	5.97086	5.96419	0.964194	701.97	0.970297	51.7	0.00113855
1124.06	51.7	56.9699	56.9063	0.906284	1100.96	0.964516	51.7	0.00113855
372.912	51.7	1.89043	1.88831	0.888314	349.89	0.890246	51.7	0.00113855
262.883	51.6	7.8722	7.86341	0.863413	239.871	0.871459	51.6	0.00113635
658.882	51.6	55.838	55.7756	0.77562	635.833	0.832695	51.6	0.00113635
1050.81	51.6	41.7254	41.6788	0.678795	1027.72	0.721445	51.6	0.00113635
855.477	51.6	20.4114	20.3886	0.388631	832.409	0.409495	51.6	0.00113635
563.036	51.5	17.9979	17.9778	0.977801	539.996	0.996198	51.5	0.00113415
614.344	51.5	11.3003	11.2877	0.287721	591.299	0.299272	51.5	0.00113415
350.946	51.4	37.9296	37.8872	0.887221	327.926	0.925991	51.4	0.00113194
312.899	51.4	57.8884	57.8238	0.823754	289.883	0.882925	51.4	0.00113194
508.852	51.4	21.8194	21.795	0.795033	485.817	0.817336	51.4	0.00113194
562.4	51.4	17.362	17.3426	0.342611	539.36	0.360358	51.4	0.00113194
531.985	51.3	44.9526	44.9024	0.902393	508.948	0.948341	51.3	0.00112974
502.848	51.3	15.8148	15.7972	0.797158	479.813	0.813323	51.3	0.00112974
978.751	51.3	27.6741	27.6432	0.643234	955.672	0.671521	51.3	0.00112974
[truncated: 1,801 more rows]

## Sheet: Oligomer(B)
m/z	Intensity	left	KM[CH4]	KMD[CH4]	KM[Ga]	KMD[Ga]	Intensity	norInt
719.055	58146.3	0.000101	0.000100887	0.000100887	696	0.00010099	58146.3	1
777.06	53503.7	2.2e-05	2.19754e-05	2.19754e-05	754	2.19979e-05	53503.7	0.920157
661.049	37820.4	0.00017	0.00016981	0.00016981	638	0.000169984	37820.4	0.650435
603.044	30000.1	0.000269	0.0002687	0.0002687	580	0.000268975	30000.1	0.515942
835.066	24859.4	0.000103	0.000102885	0.000102885	812	0.00010299	24859.4	0.427532
545.039	23283.6	0.000288	0.000287678	0.000287678	522	0.000287973	23283.6	0.400431
809.087	20579.2	32.0263	31.9905	0.990491	786.023	0.0232269	20579.2	0.353921
503.007	19562.4	15.9743	15.9564	0.95643	479.973	0.972758	19562.4	0.336434
487.033	18813.9	0.000307	0.000306657	0.000306657	464	0.000306971	18813.9	0.323561
429.028	18097.4	0.000336	0.000335625	0.000335625	406	0.000335968	18097.4	0.311239
751.081	17150.4	32.0263	31.9905	0.99052	728.023	0.0232559	17150.4	0.294953
867.092	16298.7	32.0262	31.9904	0.990422	844.023	0.0231579	16298.7	0.280305
823.102	15719.8	46.0419	45.9905	0.990511	800.038	0.037573	15719.8	0.270349
720.058	15506.7	1.0035	1.00238	0.00238048	697.003	0.00340621	15506.7	0.266684
778.064	15324.6	1.00345	1.00233	0.00233154	755.003	0.00335722	15324.6	0.263552
765.097	14275.2	46.0419	45.9905	0.9905	742.038	0.037562	14275.2	0.245505
881.108	12350.4	46.0419	45.9905	0.990462	858.038	0.037524	12350.4	0.212402
693.076	11163.2	32.0263	31.9906	0.990579	670.023	0.0233149	11163.2	0.191985
925.097	9880.8	32.0262	31.9905	0.990473	902.023	0.0232089	9880.8	0.16993
662.053	9364.9	1.00358	1.00246	0.00245939	639.003	0.00348521	9364.9	0.161058
707.091	8752.5	46.042	45.9906	0.990579	684.038	0.037641	8752.5	0.150525
635.07	8578.8	32.0264	31.9906	0.990648	612.023	0.0233839	8578.8	0.147538
939.113	8518.5	46.0419	45.9905	0.990483	916.038	0.037545	8518.5	0.146501
836.069	7780.3	1.00333	1.00221	0.00221267	813.003	0.00323823	7780.3	0.133806
733.071	7670.7	14.0158	14.0001	0.000120865	710.014	0.0144471	7670.7	0.131921
893.071	7156.7	58.0054	57.9407	0.940674	870	0.999964	7156.7	0.123081
791.076	6797.1	14.0157	14	3.19643e-05	768.014	0.0143581	6797.1	0.116897
604.047	6759.8	1.00361	1.00249	0.00248836	581.004	0.0035142	6759.8	0.116255
577.065	6126	32.0265	31.9907	0.990717	554.023	0.0234529	6126	0.105355
810.09	5929.5	33.0296	32.9928	0.992751	787.027	0.0265121	5929.5	0.101976
649.086	5702.8	46.042	45.9906	0.990628	626.038	0.03769	5702.8	0.0980767
353.009	5418.4	39.9928	39.9482	0.948178	329.989	0.989056	5418.4	0.0931856
411.015	5321.5	39.9928	39.9482	0.948189	387.989	0.989067	5321.5	0.0915192
469.02	5271.7	39.9928	39.9482	0.94816	445.989	0.989038	5271.7	0.0906627
585.031	5015.3	39.9928	39.9481	0.948122	561.989	0.989	5015.3	0.0862531
868.095	4979.1	33.0296	32.9927	0.992692	845.026	0.0264531	4979.1	0.0856306
983.103	4822.1	32.0262	31.9904	0.990414	960.023	0.0231499	4822.1	0.0829305
752.084	4770.6	33.0296	32.9927	0.99274	729.027	0.0265011	4770.6	0.0820448
527.026	4694.3	39.9928	39.9482	0.948161	503.989	0.989039	4694.3	0.0807326
997.119	4693.5	46.0418	45.9904	0.990434	974.037	0.037496	4693.5	0.0807188
824.106	4677	47.0453	46.9928	0.992781	801.041	0.0408683	4677	0.080435
546.042	4587.2	1.00366	1.00254	0.00253731	523.004	0.0035632	4587.2	0.0788907
295.004	4357.9	39.9929	39.9483	0.948277	271.989	0.989155	4357.9	0.0749472
643.037	4314.9	39.9927	39.9481	0.948053	619.989	0.988931	4314.9	0.0742076
675.065	4236.6	14.0157	14.0001	7.99107e-05	652.014	0.0144061	4236.6	0.072861
591.08	4119.9	46.0421	45.9907	0.990697	568.038	0.037759	4119.9	0.070854
849.081	4070.1	14.0156	13.9999	0.999943	826.014	0.0142691	4070.1	0.0699976
766.1	4027	47.0453	46.9927	0.99274	743.041	0.0408273	4027	0.0692563
882.111	4008.4	47.0452	46.9927	0.992652	859.041	0.0407393	4008.4	0.0689365
561.013	3983	15.9742	15.9564	0.956361	537.973	0.972689	3983	0.0684996
701.042	3723.8	39.9926	39.948	0.947994	677.989	0.988872	3723.8	0.0640419
519.059	3678	32.0265	31.9907	0.990746	496.023	0.0234819	3678	0.0632542
759.047	3608	39.9926	39.9479	0.947915	735.989	0.988793	3608	0.0620504
793.091	3494.6	16.0313	16.0134	0.0133514	770.03	0.0297377	3494.6	0.0601001
926.101	3433.4	33.0296	32.9927	0.992723	903.026	0.0264841	3433.4	0.0590476
504.01	3395.4	16.9776	16.9587	0.95867	480.976	0.976023	3395.4	0.0583941
619.018	3336.1	15.9742	15.9563	0.956322	595.973	0.97265	3336.1	0.0573742
488.037	3235.2	1.00367	1.00255	0.0025463	465.004	0.0035722	3235.2	0.055639
817.053	3167.6	39.9926	39.9479	0.947946	793.989	0.988824	3167.6	0.0544764
599.047	3120	54.0084	53.9481	0.948142	576.003	0.00334655	3120	0.0536578
236.998	3107.6	39.993	39.9483	0.948345	213.989	0.989224	3107.6	0.0534445
851.097	3103.4	16.0313	16.0134	0.0133723	828.03	0.0297587	3103.4	0.0533723
617.06	3059.1	14.0158	14.0001	0.000148834	594.014	0.0144751	3059.1	0.0526104
430.031	2853.6	1.00368	1.00256	0.00255529	407.004	0.0035812	2853.6	0.0490762
940.117	2772.1	47.0453	46.9928	0.992773	917.041	0.0408603	2772.1	0.0476746
483.036	2751	54.0085	53.9482	0.94819	460.003	0.00339454	2751	0.0473117
694.079	2726.2	33.0297	32.9928	0.992799	671.027	0.0265601	2726.2	0.0468852
875.058	2706	39.9926	39.9479	0.947907	851.989	0.988785	2706	0.0465378
541.041	2640.7	54.0085	53.9482	0.948171	518.003	0.00337554	2640.7	0.0454148
835.139	2575	0.072773	0.0726917	0.0726917	812.073	0.0727661	2575	0.0442848
735.086	2561.3	16.0314	16.0135	0.0134802	712.03	0.0298667	2561.3	0.0440492
777.133	2482.4	0.072692	0.0726108	0.0726108	754.073	0.0726851	2482.4	0.0426923
773.063	2474.5	54.0083	53.9479	0.947945	750.003	0.00314956	2474.5	0.0425564
657.052	2469.1	54.0084	53.9481	0.948083	634.003	0.00328755	2469.1	0.0424636
715.058	2450.6	54.0084	53.9481	0.948054	692.003	0.00325855	2450.6	0.0421454
933.064	2443.6	39.9926	39.948	0.947958	909.989	0.988836	2443.6	0.042025
894.075	2403.2	1.00339	1.00227	0.0022736	871.003	0.00329922	2403.2	0.0413302
779.065	2393.2	2.00487	2.00263	0.00263334	756.005	0.00468263	2393.2	0.0411583
708.095	2385.4	47.0454	46.9928	0.992839	685.041	0.0409263	2385.4	0.0410241
425.03	2382.5	54.0085	53.9482	0.948189	402.003	0.00339354	2382.5	0.0409742
991.069	2329	39.9926	39.9479	0.947929	967.989	0.988807	2329	0.0400541
533.075	2261.2	46.0422	45.9907	0.990746	510.038	0.037808	2261.2	0.0388881
907.087	2228.5	14.0157	14	3.99553e-06	884.014	0.0143301	2228.5	0.0383257
815.294	2216.1	38.234	38.1913	0.19127	792.23	0.230351	2216.1	0.0381125
873.3	2201.2	38.2339	38.1912	0.191231	850.23	0.230312	2201.2	0.0378562
893.144	2168.1	0.072714	0.0726328	0.0726328	870.073	0.0727071	2168.1	0.037287
371.022	2167.7	0.000315	0.000314648	0.000314648	348	0.00031497	2167.7	0.0372801
831.068	2141.8	54.0082	53.9479	0.947936	808.003	0.00314057	2141.8	0.0368347
947.079	2090.8	54.0081	53.9478	0.947758	924.003	0.00296258	2090.8	0.0359576
461.054	2076.4	32.0265	31.9908	0.990785	438.024	0.0235209	2076.4	0.0357099
721.059	2074.2	2.00459	2.00235	0.00235266	698.004	0.00440165	2074.2	0.0356721
757.289	2034.4	38.234	38.1913	0.191279	734.23	0.23036	2034.4	0.0349876
734.074	2033.4	15.0191	15.0024	0.00237049	711.018	0.0177223	2033.4	0.0349704
889.074	2011.7	54.0081	53.9478	0.947827	866.003	0.00303158	2011.7	0.0345972
837.118	2010.6	2.05195	2.04966	0.0496618	814.052	0.0517592	2010.6	0.0345783
104.964	1973.8	23.9694	23.9426	0.942596	81.9671	0.967096	1973.8	0.0339454
909.102	1971.7	16.0313	16.0134	0.0133633	886.03	0.0297497	1971.7	0.0339093
1005.08	1943	54.0082	53.9479	0.947889	982.003	0.00309357	1943	0.0334157
1055.12	1941	46.042	45.9906	0.990615	1032.04	0.037677	1941	0.0333813
779.112	1924.6	2.05201	2.04972	0.0497207	756.052	0.0518182	1924.6	0.0330993
792.079	1922.4	15.019	15.0022	0.00223165	769.018	0.0175834	1922.4	0.0330614
677.023	1880.1	15.974	15.9562	0.956203	653.973	0.972531	1880.1	0.032334
367.025	1879.8	54.0085	53.9482	0.948168	344.003	0.00337254	1879.8	0.0323288
931.305	1861	38.234	38.1913	0.191312	908.23	0.230393	1861	0.0320055
747.086	1843	28.0314	28.0001	8.09096e-05	724.029	0.0287333	1843	0.0316959
785.32	1814.4	8.25979	8.25057	0.250569	762.259	0.259012	1814.4	0.031204
559.054	1800.5	14.0159	14.0002	0.000227745	536.015	0.0145541	1800.5	0.030965
636.074	1782.7	33.0297	32.9928	0.992848	613.027	0.0266091	1782.7	0.0306589
843.325	1782.4	8.25968	8.25046	0.25046	820.259	0.258903	1782.4	0.0306537
895.123	1756.4	2.05202	2.04973	0.0497327	872.052	0.0518302	1756.4	0.0302066
1049.07	1735.5	39.9927	39.948	0.94802	1025.99	0.988898	1735.5	0.0298471
998.122	1717.6	47.0452	46.9927	0.992704	975.041	0.0407913	1717.6	0.0295393
509.015	1693.8	21.9822	21.9577	0.957681	485.98	0.980151	1693.8	0.02913
984.106	1671.3	33.0295	32.9927	0.992664	961.026	0.0264251	1671.3	0.028743
451.01	1656.6	21.9822	21.9577	0.9577	427.98	0.98017	1656.6	0.0284902
951.149	1647.5	0.072695	0.0726138	0.0726138	928.073	0.0726881	1647.5	0.0283337
989.311	1646.6	38.234	38.1913	0.191263	966.23	0.230344	1646.6	0.0283182
309.019	1609.9	54.0086	53.9482	0.948247	286.003	0.00345154	1609.9	0.0276871
805.092	1589.2	28.0314	28.0001	7.19196e-05	782.029	0.0287243	1589.2	0.0273311
735.029	1579.8	15.9741	15.9562	0.956234	711.973	0.972562	1579.8	0.0271694
901.331	1578.8	8.25982	8.2506	0.250601	878.259	0.259044	1578.8	0.0271522
793.034	1561	15.974	15.9562	0.956165	769.972	0.972493	1561	0.0268461
118.979	1546.9	37.985	37.9426	0.942556	95.9814	0.981382	1546.9	0.0266036
1041.11	1539.3	32.0263	31.9905	0.990535	1018.02	0.0232709	1539.3	0.0264729
1063.09	1519.7	54.0084	53.9481	0.94806	1040	0.00326455	1519.7	0.0261358
178.993	1515.9	39.9931	39.9484	0.948434	155.989	0.989313	1515.9	0.0260704
501.049	1493.8	14.016	14.0003	0.000306657	478.015	0.0146331	1493.8	0.0256904
953.129	1488.5	2.05198	2.04969	0.0496937	930.052	0.0517912	1488.5	0.0255992
851.04	1482.7	15.9739	15.9561	0.956096	827.972	0.972424	1482.7	0.0254995
677.081	1468.6	16.0314	16.0135	0.0134992	654.03	0.0298857	1468.6	0.025257
959.336	1401.9	8.25968	8.25046	0.250462	936.259	0.258905	1401.9	0.0241099
719.128	1383	0.072771	0.0726897	0.0726897	696.073	0.0727641	1383	0.0237848
443.043	1344.6	14.016	14.0003	0.000315647	420.015	0.0146421	1344.6	0.0231244
122.974	1316.3	41.9799	41.933	0.932995	99.9759	0.975905	1316.3	0.0226377
505.005	1285.1	17.9724	17.9523	0.952319	481.971	0.970689	1285.1	0.0221011
837.071	1263.9	2.00516	2.00292	0.00292402	814.005	0.0049736	1263.9	0.0217366
136.99	1251.1	55.9955	55.933	0.932975	113.99	0.990211	1251.1	0.0215164
393.004	1234.9	21.9823	21.9577	0.957739	369.98	0.980209	1234.9	0.0212378
251.014	1226.1	54.0086	53.9483	0.948296	228.004	0.00350053	1226.1	0.0210865
1017.34	1219	8.25974	8.25051	0.250513	994.259	0.258956	1219	0.0209644
650.089	1217.3	47.0454	46.9928	0.992838	627.041	0.0409253	1217.3	0.0209351
164.921	1199	25.9209	25.892	0.891977	141.918	0.918473	1199	0.0206204
1009.16	1193.3	0.072836	0.0727547	0.0727547	986.073	0.0728291	1193.3	0.0205224
567.021	1176.7	21.9822	21.9577	0.957682	543.98	0.980152	1176.7	0.0202369
578.068	1168.2	33.0298	32.993	0.992957	555.027	0.0267181	1168.2	0.0200907
1047.32	1165.8	38.2341	38.1914	0.191364	1024.23	0.230445	1165.8	0.0200494
850.085	1155.8	15.0189	15.0022	0.00217271	827.018	0.0175244	1155.8	0.0198774
475.07	1146.8	46.0422	45.9908	0.990755	452.038	0.037817	1146.8	0.0197227
663.053	1139.7	2.00386	2.00162	0.00162247	640.004	0.00367072	1139.7	0.0196006
619.075	1133.4	16.0315	16.0136	0.0135781	596.03	0.0299647	1133.4	0.0194922
1107.08	1111.7	39.9926	39.948	0.947961	1083.99	0.988839	1111.7	0.019119
721.107	1099.7	2.05204	2.04975	0.0497497	698.052	0.0518472	1099.7	0.0189126
1121.1	1092.7	54.0084	53.9481	0.948081	1098	0.00328555	1092.7	0.0187923
760.051	1068	40.996	40.9502	0.950175	736.992	0.992079	1068	0.0183675
688.112	1052.8	27.0629	27.0327	0.0327113	665.06	0.0603737	1052.8	0.0181061
727.315	1046.3	8.25986	8.25064	0.250638	704.259	0.259081	1046.3	0.0179943
794.095	1040.4	17.0347	17.0157	0.0156909	771.033	0.033103	1040.4	0.0178928
863.097	1034.4	28.0313	28	1.29855e-05	840.029	0.0286653	1034.4	0.0177896
699.283	1030.8	38.2341	38.1914	0.191427	676.231	0.230509	1030.8	0.0177277
967.108	1013.6	16.0313	16.0134	0.0133544	944.03	0.0297407	1013.6	0.0174319
334.999	1010.2	21.9823	21.9577	0.957738	311.98	0.980208	1010.2	0.0173734
1011.13	996.5	2.05219	2.04989	0.0498945	988.052	0.0519922	996.5	0.0171378
676.068	988.7	15.0191	15.0023	0.00234952	653.018	0.0177013	988.7	0.0170037
644.04	967.2	40.9961	40.9503	0.950292	620.992	0.992197	967.2	0.0166339
852.1	945.2	17.0346	17.0156	0.015552	829.033	0.032964	945.2	0.0162555
689.081	937	28.0314	28.0001	0.000139844	666.029	0.0287922	937	0.0161145
869.097	927.2	34.0316	33.9936	0.993623	846.028	0.0284085	927.2	0.015946
625.026	923.7	21.9822	21.9577	0.957653	601.98	0.980123	923.7	0.0158858
605.048	897.8	2.004	2.00176	0.00176132	582.004	0.00380971	897.8	0.0154404
586.034	886.8	40.9961	40.9504	0.950351	562.992	0.992256	886.8	0.0152512
592.084	885.5	47.0455	46.9929	0.992927	569.041	0.0410142	885.5	0.0152288
874.303	883.5	39.2373	39.1935	0.19352	851.234	0.233627	883.5	0.0151944
811.091	865.2	34.0312	33.9932	0.993212	788.028	0.0279975	865.2	0.0148797
816.298	855.7	39.2374	39.1936	0.193569	793.234	0.233676	855.7	0.0147163
992.073	838.3	40.9961	40.9503	0.950348	968.992	0.992253	838.3	0.0144171
445.002	835.4	15.9743	15.9564	0.956419	421.973	0.972747	835.4	0.0143672
965.092	835.4	14.0157	14	1.49833e-05	942.014	0.0143411	835.4	0.0143672
818.056	831.6	40.996	40.9503	0.950255	794.992	0.99216	831.6	0.0143019
702.045	817.2	40.996	40.9503	0.950253	678.992	0.992158	817.2	0.0140542
517.023	814.5	29.9899	29.9564	0.95643	493.987	0.987084	814.5	0.0140078
883.113	807.1	48.0473	47.9937	0.993663	860.043	0.0427746	807.1	0.0138805
1075.35	806.3	8.2598	8.25057	0.250574	1052.26	0.259017	806.3	0.0138667
934.067	806.1	40.9961	40.9503	0.950287	910.992	0.992192	806.1	0.0138633
932.309	805.9	39.2374	39.1936	0.193581	909.234	0.233688	805.9	0.0138599
836.142	798.7	1.07601	1.07481	0.0748115	813.076	0.0759114	798.7	0.013736
442.952	797.5	13.9247	13.9091	0.909148	419.923	0.923381	797.5	0.0137154
778.136	784.8	1.07607	1.07487	0.0748704	755.076	0.0759704	784.8	0.013497
876.062	782.4	40.996	40.9502	0.950197	852.992	0.992101	782.4	0.0134557
990.314	769.5	39.2373	39.1935	0.193512	967.234	0.233619	769.5	0.0132339
528.029	769.1	40.9962	40.9504	0.9504	504.992	0.992305	769.1	0.013227
661.122	767	0.07295	0.0728685	0.0728685	638.073	0.0729431	767	0.0131909
1179.1	758.8	54.0086	53.9483	0.948252	1156	0.00345654	758.8	0.0130498
547.043	757	2.00443	2.00219	0.00218984	524.004	0.00423867	757	0.0130189
894.147	754.5	1.07615	1.07495	0.0749524	871.076	0.0760524	754.5	0.0129759
631.075	741.6	28.0315	28.0002	0.000188789	608.029	0.0288412	741.6	0.012754
1056.13	740.5	47.0453	46.9928	0.992785	1033.04	0.0408723	740.5	0.0127351
758.292	739.2	39.2374	39.1935	0.193548	735.234	0.233655	739.2	0.0127128
825.108	738.4	48.0473	47.9937	0.993652	802.043	0.0427636	738.4	0.012699
453.025	737.5	23.9979	23.9711	0.97113	429.996	0.995659	737.5	0.0126835
470.024	730.9	40.9961	40.9504	0.950359	446.992	0.992264	730.9	0.01257
1113.13	730.3	46.042	45.9906	0.990636	1090.04	0.037698	730.3	0.0125597
562.016	728.4	16.9776	16.9586	0.958631	538.976	0.975984	728.4	0.012527
193.009	727.5	54.0087	53.9484	0.948394	170.004	0.00359952	727.5	0.0125115
736.09	720.2	17.0348	17.0157	0.0157298	713.033	0.033142	720.2	0.012386
910.106	717.9	17.0347	17.0157	0.0156529	887.033	0.033065	717.9	0.0123464
1006.09	713.2	55.0117	54.9502	0.950228	983.006	0.00645879	713.2	0.0122656
627.042	712.3	23.9978	23.971	0.971013	603.996	0.995542	712.3	0.0122501
142.97	708.1	3.9696	3.96517	0.965169	119.969	0.969226	708.1	0.0121779
561.07	700.8	16.0315	16.0136	0.013647	538.03	0.0300337	700.8	0.0120524
511.031	700.6	23.9979	23.9711	0.971091	487.996	0.99562	700.6	0.0120489
780.068	697.2	3.00749	3.00413	0.00413381	757.007	0.00720792	697.2	0.0119904
908.09	696.5	15.0192	15.0024	0.00239347	885.018	0.0177453	696.5	0.0119784
1050.08	692.9	40.9962	40.9504	0.950379	1026.99	0.992284	692.9	0.0119165
618.063	690.2	15.0192	15.0024	0.00240845	595.018	0.0177603	690.2	0.0118701
807.107	685.3	30.0469	30.0134	0.0133613	784.044	0.0440739	685.3	0.0117858
853.076	682.8	18.0106	17.9904	0.990442	830.009	0.00885178	682.8	0.0117428
1165.09	680.3	39.9928	39.9482	0.948192	1141.99	0.98907	680.3	0.0116998
948.083	671.8	55.0116	54.9501	0.950138	925.006	0.0063678	671.8	0.0115536
927.103	670.7	34.0317	33.9937	0.993724	904.029	0.0285095	670.7	0.0115347
911.082	668.2	18.0107	17.9906	0.990553	888.009	0.00896277	668.2	0.0114917
902.334	665.5	9.26322	9.25288	0.252881	879.262	0.262349	665.5	0.0114453
838.121	664.1	3.05528	3.05187	0.0518714	815.055	0.0549944	664.1	0.0114212
384.947	664	13.9247	13.9091	0.909147	361.923	0.92338	664	0.0114195
569.036	663.5	23.9979	23.9711	0.971072	545.996	0.995601	663.5	0.0114109
844.329	658.9	9.26304	9.2527	0.2527	821.262	0.262168	658.9	0.0113318
135.003	658.1	54.0088	53.9485	0.948513	112.004	0.00371851	658.1	0.011318
921.102	656	28.0313	28	0.999974	898.029	0.0286263	656	0.0112819
1105.32	649.9	38.2341	38.1914	0.191414	1082.23	0.230496	649.9	0.011177
774.066	648.7	55.0116	54.9502	0.950185	751.006	0.00641479	648.7	0.0111563
403.048	647.6	32.0265	31.9908	0.990774	380.024	0.0235099	647.6	0.0111374
600.05	645.8	55.0118	54.9504	0.950421	577.007	0.00665177	645.8	0.0111065
120.988	640.1	39.9932	39.9485	0.948513	97.9894	0.989392	640.1	0.0110084
786.323	638.8	9.26323	9.25289	0.252889	763.262	0.262357	638.8	0.0109861
1023.1	638.2	14.0158	14.0001	0.000125859	1000.01	0.0144521	638.2	0.0109758
832.072	637.3	55.0116	54.9502	0.950156	809.006	0.00638579	637.3	0.0109603
620.021	633	16.9775	16.9586	0.958562	596.976	0.975915	633	0.0108863
941.119	630.6	48.0474	47.9937	0.993714	918.043	0.0428256	630.6	0.0108451
865.113	628.1	30.0469	30.0134	0.0133723	842.044	0.0440849	628.1	0.0108021
641.278	625.2	38.2342	38.1915	0.191466	618.231	0.230548	625.2	0.0107522
337.014	623	23.998	23.9712	0.971158	313.996	0.995687	623	0.0107144
663.101	622.9	2.05213	2.04984	0.0498386	640.052	0.0519362	622.9	0.0107126
890.077	622.5	55.0115	54.9501	0.950077	867.006	0.0063068	622.5	0.0107058
520.063	619.4	33.0298	32.9929	0.992946	497.027	0.0267071	619.4	0.0106524
630.107	617.5	27.063	27.0328	0.0327802	607.06	0.0604427	617.5	0.0106198
960.34	617.1	9.26308	9.25274	0.252742	937.262	0.26221	617.1	0.0106129
795.071	615.2	18.0106	17.9905	0.990461	772.009	0.00887078	615.2	0.0105802
669.309	609	8.25999	8.25077	0.250767	646.259	0.25921	609	0.0104736
326.941	605.6	13.9247	13.9092	0.909186	303.923	0.923419	605.6	0.0104151
716.061	603.7	55.0117	54.9503	0.950313	693.007	0.00654378	603.7	0.0103824
1042.11	603.2	33.0297	32.9928	0.992815	1019.03	0.0265761	603.2	0.0103738
412.018	602.8	40.9962	40.9504	0.950408	388.992	0.992313	602.8	0.010367
175.024	601.6	36.0241	35.9839	0.983896	152.021	0.0207183	601.6	0.0103463
395.02	601.5	23.9979	23.9711	0.971079	371.996	0.995608	601.5	0.0103446
722.062	598	3.00739	3.00403	0.00403292	699.007	0.00710693	598	0.0102844
1064.09	596.1	55.0116	54.9502	0.95021	1041.01	0.00643979	596.1	0.0102517
683.031	591	21.9821	21.9575	0.957535	659.98	0.980004	591	0.010164
952.153	590	1.07608	1.07488	0.0748834	929.076	0.0759834	590	0.0101468
1018.35	585.9	9.2632	9.25285	0.252853	995.262	0.262321	585.9	0.0100763
1067.16	585.1	0.072557	0.072476	0.072476	1044.07	0.0725501	585.1	0.0100625
1069.14	577.9	2.05191	2.04962	0.0496158	1046.05	0.0517132	577.9	0.00993872
743.052	573	23.9977	23.9709	0.970905	719.995	0.995434	573	0.00985445
753.085	565.7	34.0306	33.9926	0.992612	730.027	0.0273966	565.7	0.00972891
896.127	556.4	3.0555	3.05209	0.0520922	873.055	0.0552154	556.4	0.00956897
780.116	547.6	3.05538	3.05197	0.0519703	757.055	0.0550934	547.6	0.00941762
658.056	541.1	55.0117	54.9503	0.950312	635.007	0.00654278	541.1	0.00930584
354.013	536.1	40.9962	40.9504	0.950417	330.992	0.992322	536.1	0.00921985
749.102	531.6	30.047	30.0135	0.0134602	726.044	0.0441729	531.6	0.00914246
969.087	530.4	18.0107	17.9906	0.990554	946.009	0.00896377	530.4	0.00912182
603.117	528.5	0.072999	0.0729175	0.0729175	580.073	0.0729921	528.5	0.00908914
489.037	528.3	2.00454	2.0023	0.00229872	466.004	0.00434766	528.3	0.0090857
801.058	522.8	23.9977	23.9709	0.970876	777.995	0.995405	522.8	0.00899111
748.09	517.1	29.0348	29.0024	0.00240046	725.032	0.0320785	517.1	0.00889309
162.969	516.6	23.9692	23.9425	0.942467	139.967	0.966967	516.6	0.00888449
276.993	512.6	21.9824	21.9578	0.957817	253.98	0.980287	512.6	0.00881569
505.011	508.2	17.9785	17.9584	0.958392	481.977	0.976769	508.2	0.00874002
685.047	506.4	23.9977	23.9709	0.970934	661.995	0.995463	506.4	0.00870907
954.132	498.5	3.05531	3.0519	0.0519034	931.055	0.0550264	498.5	0.0085732
741.037	494.2	21.9821	21.9576	0.957596	717.98	0.980065	494.2	0.00849925
1048.32	491.6	39.2373	39.1935	0.193533	1025.23	0.23364	491.6	0.00845454
767.101	489	48.0463	47.9927	0.992692	744.042	0.0418027	489	0.00840982
1099.11	485	32.0261	31.9903	0.990296	1076.02	0.0230319	485	0.00834103
806.095	481.3	29.0347	29.0023	0.00230157	783.032	0.0319795	481.3	0.0082774
1133.35	478.8	8.25987	8.25064	0.250645	1110.26	0.259088	478.8	0.0082344
542.045	477.4	55.0119	54.9504	0.95043	519.007	0.00666077	477.4	0.00821032
1122.1	475.9	55.0118	54.9504	0.95038	1099.01	0.00661077	475.9	0.00818453
923.118	475.8	30.0469	30.0133	0.0133434	900.044	0.0440559	475.8	0.00818281
959.116	467.1	8.03908	8.03011	0.0301085	936.038	0.0383257	467.1	0.00803319
678.027	466.6	16.9775	16.9586	0.958563	654.976	0.975916	466.6	0.00802459
859.063	464.4	23.9977	23.9709	0.970867	835.995	0.995396	464.4	0.00798675
781.071	461.6	4.01045	4.00597	0.00597389	758.01	0.0100732	461.6	0.0079386
895.077	461.6	2.00546	2.00322	0.00322468	872.005	0.00527457	461.6	0.0079386
573.07	460.5	28.0316	28.0003	0.000267701	550.029	0.0289202	460.5	0.00791968
176.985	460.2	37.9849	37.9425	0.942467	153.981	0.981293	460.2	0.00791452
503.064	458.5	16.0316	16.0137	0.013686	480.03	0.0300727	458.5	0.00788528
417.064	458.2	46.0422	45.9908	0.990754	394.038	0.037816	458.2	0.00788012
999.124	456.4	48.0474	47.9937	0.993705	976.043	0.0428166	456.4	0.00784917
611.083	456.1	8.03927	8.03029	0.0302923	588.039	0.0385096	456.1	0.00784401
663.057	453	2.00726	2.00502	0.00501868	640.007	0.0070704	453	0.00779069
1108.08	453	40.996	40.9502	0.950181	1084.99	0.992085	453	0.00779069
785.099	451.9	8.03904	8.03007	0.0300655	762.038	0.0382827	451.9	0.00777178
799.042	445.8	21.9819	21.9574	0.957397	775.98	0.979866	445.8	0.00766687
1010.16	445.6	1.07603	1.07482	0.0748245	987.076	0.0759244	445.6	0.00766343
1017.12	439.4	8.03926	8.03028	0.0302793	994.038	0.0384966	439.4	0.0075568
431.032	435.4	2.00455	2.00231	0.00230771	408.004	0.00435666	435.4	0.00748801
794.038	434.8	16.9776	16.9586	0.958615	770.976	0.975968	434.8	0.00747769
852.043	434.5	16.9772	16.9583	0.958266	828.976	0.975619	434.5	0.00747253
917.069	434.1	23.9976	23.9708	0.970818	893.995	0.995347	434.1	0.00746565
825.061	431.1	48.0005	47.9469	0.946944	801.996	0.996008	431.1	0.00741406
746.118	429.5	27.0629	27.0327	0.0326823	723.06	0.0603447	429.5	0.00738654
723.065	427.5	4.0105	4.00602	0.00602284	700.01	0.0101222	427.5	0.00735214
737.065	425.6	18.0106	17.9905	0.99046	714.009	0.00886978	425.6	0.00731947
727.094	425.1	8.0391	8.03012	0.0301245	704.038	0.0383417	425.1	0.00731087
720.131	423.7	1.07618	1.07498	0.0749793	697.076	0.0760793	423.7	0.00728679
484.039	423	55.0118	54.9504	0.950419	461.007	0.00664977	423	0.00727475
534.078	412.5	47.0456	46.9931	0.993055	511.041	0.0411432	412.5	0.00709417
678.084	412.4	17.0347	17.0157	0.0157089	655.033	0.033121	412.4	0.00709245
352.997	409.2	39.9803	39.9357	0.935652	329.977	0.976518	409.2	0.00703742
665.06	406.9	4.01066	4.00618	0.00618166	642.01	0.0102812	406.9	0.00699787
793.128	404.9	16.0677	16.0498	0.0497607	770.066	0.0661843	404.9	0.00696347
909.045	400.6	15.974	15.9562	0.956157	885.972	0.972485	400.6	0.00688952
955.087	399.9	4.01029	4.00582	0.00581707	932.01	0.0099162	399.9	0.00687748
1076.35	399.9	9.26312	9.25277	0.252774	1053.26	0.262242	399.9	0.00687748
736.032	398.6	16.9773	16.9584	0.958374	712.976	0.975727	398.6	0.00685512
897.082	398.5	4.01049	4.00602	0.00601585	874.01	0.0101152	398.5	0.0068534
767.055	397.9	48.0002	47.9466	0.946594	743.996	0.995657	397.9	0.00684308
985.108	397.7	34.0317	33.9937	0.993655	962.028	0.0284405	397.7	0.00683964
851.133	397.1	16.0676	16.0497	0.0496917	828.066	0.0661153	397.1	0.00682933
975.074	395.6	23.9976	23.9708	0.970819	951.995	0.995348	395.6	0.00680353
967.051	389.9	15.9741	15.9562	0.956228	943.973	0.972556	389.9	0.0067055
838.074	386.2	3.00779	3.00443	0.00443447	815.008	0.00750889	386.2	0.00664187
979.108	385	28.0313	28	0.999955	956.029	0.0286073	385	0.00662123
839.076	384.7	4.0103	4.00583	0.00582506	816.01	0.0099242	384.7	0.00661607
968.111	383.5	17.0346	17.0156	0.015624	945.033	0.033036	383.5	0.00659543
420.97	382.8	49.9482	49.8924	0.892442	397.943	0.943497	382.8	0.00658339
883.066	375.5	48.0003	47.9467	0.946685	859.996	0.995749	375.5	0.00645785
605.096	371.4	2.05226	2.04997	0.0499674	582.052	0.0520652	371.4	0.00638734
843.105	371.4	8.03925	8.03028	0.0302763	820.038	0.0384936	371.4	0.00638734
1180.11	370.2	55.012	54.9505	0.950531	1157.01	0.00676176	370.2	0.0063667
981.123	368.5	30.0468	30.0132	0.0132445	958.044	0.0439569	368.5	0.00633746
901.11	366.7	8.03889	8.02992	0.0299177	878.038	0.0381347	366.7	0.00630651
495.072	366.5	8.03936	8.03038	0.0303802	472.039	0.0385976	366.5	0.00630307
909.139	366.1	16.0678	16.0498	0.0498226	886.066	0.0662463	366.1	0.00629619
941.071	363.5	48.0001	47.9465	0.946537	917.996	0.9956	363.5	0.00625147
1012.14	362.4	3.05554	3.05212	0.0521242	989.055	0.0552474	362.4	0.00623255
108.959	361.2	27.9642	27.933	0.933025	85.9616	0.961609	361.2	0.00621192
362.965	361.2	49.9483	49.8925	0.892481	339.944	0.943536	361.2	0.00621192
1027.09	360.6	18.0107	17.9906	0.990585	1004.01	0.00899477	360.6	0.0062016
728.318	358.9	9.26312	9.25278	0.252778	705.262	0.262246	358.9	0.00617236
700.287	357.7	39.2374	39.1936	0.193567	677.234	0.233674	357.7	0.00615172
423.015	357.1	51.9928	51.9348	0.934789	399.988	0.987934	357.1	0.00614141
709.05	356.9	48.0003	47.9468	0.946752	685.996	0.995816	356.9	0.00613797
967.144	355.9	16.0677	16.0497	0.0497237	944.066	0.0661473	355.9	0.00612077
560.058	354.8	15.0193	15.0025	0.00248736	537.018	0.0178393	354.8	0.00610185
601.005	352.7	55.9668	55.9043	0.904295	577.962	0.961502	352.7	0.00606573
170.935	348.3	31.9355	31.8999	0.899852	147.932	0.932494	348.3	0.00599006
669.088	346.6	8.0392	8.03022	0.0302234	646.038	0.0384406	346.6	0.00596083
1081.1	346.3	14.0156	13.9999	0.999927	1058.01	0.0142531	346.3	0.00595567
651.044	343.7	48.0004	47.9469	0.946851	627.996	0.995915	343.7	0.00591095
1009.08	341.8	58.0054	57.9407	0.940666	986	0.999956	341.8	0.00587828
117.019	338.6	36.0242	35.984	0.983975	94.0208	0.0207973	338.6	0.00582324
1163.33	338	38.2341	38.1914	0.191366	1140.23	0.230447	338	0.00581292
1171.14	337.6	46.042	45.9906	0.990627	1148.04	0.037689	337.6	0.00580604
553.078	337.3	8.03933	8.03035	0.0303512	530.039	0.0385686	337.3	0.00580089
572.101	334.6	27.063	27.0328	0.0328192	549.06	0.0604817	334.6	0.00575445
879.128	332.9	44.0627	44.0135	0.0134822	856.059	0.058521	332.9	0.00572521
593.039	332.1	48.0005	47.9469	0.94686	569.996	0.995924	332.1	0.00571146
966.096	330.9	15.0191	15.0023	0.00232454	943.018	0.0176763	330.9	0.00569082
279.009	330.1	23.998	23.9712	0.971187	255.996	0.995716	330.1	0.00567706
1106.33	329.2	39.2374	39.1936	0.193624	1083.23	0.233731	329.2	0.00566158
1075.13	327.4	8.03901	8.03003	0.0300306	1052.04	0.0382477	327.4	0.00563062
345.043	325.7	32.0266	31.9908	0.990793	322.024	0.0235289	325.7	0.00560139
607.055	325.6	4.01069	4.00621	0.00621063	584.01	0.0103102	325.6	0.00559967
864.1	324.4	29.0346	29.0022	0.00221267	841.032	0.0318905	324.4	0.00557903
695.079	323.8	34.0298	33.9918	0.991812	672.027	0.0265957	323.8	0.00556871
819.107	323.5	42.047	42.0001	8.19084e-05	796.043	0.0430604	323.5	0.00556355
365.009	321.9	51.9928	51.9348	0.934758	341.988	0.987903	321.9	0.00553604
821.123	321.1	44.0628	44.0136	0.0135911	798.059	0.05863	321.1	0.00552228
664.057	320.3	3.00752	3.00416	0.00416178	641.007	0.00723592	320.3	0.00550852
1114.13	317.9	47.0454	46.9929	0.992916	1091.04	0.0410032	317.9	0.00546724
1013.09	317.4	4.01032	4.00584	0.00583805	990.01	0.0099372	317.4	0.00545864
649.45	317.2	46.4059	46.3541	0.354092	626.402	0.401526	317.2	0.00545521
761.102	317.2	42.047	42.0001	7.09207e-05	738.043	0.0430494	317.2	0.00545521
457.059	316.1	28.0316	28.0003	0.000265703	434.029	0.0289182	316.1	0.00543629
296.007	314	40.9962	40.9504	0.950446	272.992	0.992351	314	0.00540017
605.424	313.9	2.37982	2.37716	0.377162	582.38	0.379594	313.9	0.00539845
690.109	313.9	29.0599	29.0275	0.0274714	667.057	0.0571751	313.9	0.00539845
426.034	308.7	55.0118	54.9504	0.950418	403.007	0.00664877	308.7	0.00530902
605.051	308.6	2.00735	2.00511	0.00510758	582.007	0.00715939	308.6	0.0053073
291.035	307.9	36.024	35.9837	0.983738	268.021	0.0205603	307.9	0.00529526
374.991	305	3.96926	3.96483	0.964833	351.969	0.96889	305	0.00524539
462.057	305	33.0299	32.993	0.993035	439.027	0.0267961	305	0.00524539
1166.09	304	40.9959	40.9502	0.950152	1142.99	0.992056	304	0.00522819
691.096	302.7	30.047	30.0135	0.0134592	668.044	0.0441719	302.7	0.00520583
763.118	302.4	44.0627	44.0135	0.0135401	740.059	0.058579	302.4	0.00520067
1019.1	300.7	10.0182	10.007	0.00701958	996.017	0.0172597	300.7	0.00517144
316.986	298.1	3.96933	3.9649	0.964902	293.969	0.968959	298.1	0.00512672
722.11	296.6	3.05556	3.05215	0.0521491	699.055	0.0552724	296.6	0.00510093
877.113	296.3	42.0468	41.9999	0.999893	854.043	0.0428714	296.3	0.00509577
372.026	296.2	1.00366	1.00253	0.00253431	349.004	0.0035602	296.2	0.00509405
563.011	294.5	17.9723	17.9522	0.95223	539.971	0.9706	294.5	0.00506481
500.958	293.8	13.9247	13.9092	0.909159	477.923	0.923392	293.8	0.00505277
105.07	292.9	24.0759	24.049	0.0489967	82.0736	0.0736059	292.9	0.00503729
108.058	292.1	27.0635	27.0332	0.0332407	85.0609	0.0609037	292.1	0.00502354
951.077	289.9	58.0053	57.9406	0.940565	928	0.999855	289.9	0.0049857
812.094	289.4	35.0339	34.9948	0.994763	789.031	0.0305728	289.4	0.0049771
961.095	288.7	10.0182	10.007	0.00696864	938.017	0.0172087	288.7	0.00496506
349.04	288.2	36.0238	35.9836	0.983619	326.02	0.0204413	288.2	0.00495646
1191.36	286.4	8.26013	8.25091	0.250906	1168.26	0.259349	286.4	0.00492551
870.099	285.4	35.0338	34.9946	0.994644	847.03	0.0304538	285.4	0.00490831
515.064	284.8	28.0315	28.0002	0.000216758	492.029	0.0288692	284.8	0.00489799
107.972	284.3	26.9776	26.9474	0.947447	84.975	0.975022	284.3	0.00488939
1133.13	284.2	8.03925	8.03027	0.0302713	1110.04	0.0384886	284.2	0.00488767
937.134	283.3	44.0627	44.0135	0.0135032	914.059	0.058542	283.3	0.00487219
689.116	278.4	28.0663	28.035	0.0350109	666.064	0.0636989	278.4	0.00478792
999.077	277.7	48.0003	47.9467	0.946717	975.996	0.995781	277.7	0.00477588
1033.08	277.5	23.9978	23.971	0.97103	1010	0.995559	277.5	0.00477244
620.079	276	17.0349	17.0158	0.0158377	597.033	0.0332499	276	0.00474665
481.02	275.3	51.9928	51.9348	0.93475	457.988	0.987895	275.3	0.00473461
437.067	275.2	8.0394	8.03042	0.0304191	414.039	0.0386366	275.2	0.00473289
1127.15	272.5	2.05203	2.04974	0.0497367	1104.05	0.0518342	272.5	0.00468645
575.028	271.5	29.9898	29.9563	0.956341	551.987	0.986995	271.5	0.00466926
787.079	271.3	10.0183	10.0071	0.00706553	764.017	0.0173057	271.3	0.00466582
163.046	269.5	24.0456	24.0187	0.0187115	140.043	0.0432897	269.5	0.00463486
1134.36	269.5	9.26312	9.25277	0.252775	1111.26	0.262243	269.5	0.00463486
826.11	268.9	49.0495	48.9947	0.994713	803.045	0.044849	268.9	0.00462454
903.09	265.3	10.0186	10.0074	0.00737718	880.018	0.0176177	265.3	0.00456263
737.502	264.8	18.4472	18.4266	0.426623	714.445	0.445479	264.8	0.00455403
149.03	264.7	10.0299	10.0187	0.0187415	126.029	0.0289936	264.7	0.00455231
922.106	260.8	29.0347	29.0023	0.00231356	899.032	0.0319915	260.8	0.00448524
355.07	259.4	42.0537	42.0067	0.00669651	332.05	0.0496818	259.4	0.00446116
793.08	256.4	16.0201	16.0022	0.00223379	770.019	0.0186088	256.4	0.00440957
1025.11	256.1	16.0313	16.0134	0.0133554	1002.03	0.0297417	256.1	0.00440441
510.018	254.6	22.9856	22.96	0.959961	486.983	0.983456	254.6	0.00437861
411.002	252.5	39.9803	39.9357	0.935663	387.977	0.976529	252.5	0.00434249
452.013	252.1	22.9856	22.96	0.95996	428.983	0.983455	252.1	0.00433562
568.024	251.6	22.9856	22.9599	0.959932	544.983	0.983427	251.6	0.00432702
690.084	251.2	29.0347	29.0023	0.00229957	667.032	0.0319775	251.2	0.00432014
307.004	250.7	51.9929	51.9348	0.934837	283.988	0.987982	250.7	0.00431154
865.055	250.3	29.9895	29.956	0.956046	841.987	0.9867	250.3	0.00430466
735.075	249.8	16.02	16.0022	0.00215288	712.019	0.0185278	249.8	0.00429606
611.304	249.7	8.25985	8.25063	0.250626	588.259	0.259069	249.7	0.00429434
1157.12	249.6	32.0262	31.9905	0.990467	1134.02	0.0232029	249.6	0.00429262
1125.17	248.7	0.072958	0.0728765	0.0728765	1102.07	0.0729511	248.7	0.00427714
606.052	248.3	3.0078	3.00444	0.00444046	583.008	0.00751489	248.3	0.00427026
478.976	245.4	49.9483	49.8925	0.892483	455.944	0.943538	245.4	0.00422039
1025.15	245.4	16.0675	16.0495	0.0495449	1002.07	0.0659683	245.4	0.00422039
928.105	245.1	35.0341	34.9949	0.994945	905.031	0.0307548	245.1	0.00421523
709.095	244.7	48.0456	47.992	0.991972	686.041	0.0410818	244.7	0.00420835
833.027	244.7	55.9664	55.9039	0.903889	809.961	0.961096	244.7	0.00420835
637.074	243.4	34.0301	33.9921	0.992101	614.027	0.0268846	243.4	0.00418599
160.983	242.1	21.9826	21.958	0.958005	137.98	0.980475	242.1	0.00416364
907.16	240.7	14.0883	14.0726	0.0725929	884.087	0.0869933	240.7	0.00413956
465.025	240.2	35.9979	35.9577	0.9577	441.994	0.994496	240.2	0.00413096
502.052	239.6	15.0194	15.0026	0.00262621	479.018	0.0179783	239.6	0.00412064
808.11	238.5	31.0502	31.0156	0.015551	785.047	0.0472891	238.5	0.00410172
121.988	237.1	40.9932	40.9474	0.947417	98.9893	0.989318	237.1	0.00407765
583.273	236.1	38.2342	38.1915	0.191535	560.231	0.230617	236.1	0.00406045
857.048	235.5	21.9822	21.9577	0.957697	833.98	0.980167	235.5	0.00405013
613.062	235.2	10.0185	10.0073	0.00729228	590.018	0.0175327	235.2	0.00404497
376.98	234.7	5.95837	5.95171	0.951712	353.958	0.957802	234.7	0.00403637
849.154	234.7	14.0881	14.0724	0.0723621	826.087	0.0867623	234.7	0.00403637
735.123	234.3	16.0678	16.0499	0.0498795	712.066	0.0663033	234.3	0.00402949
884.115	234	49.0493	48.9945	0.994544	861.045	0.04468	234	0.00402433
633.034	233.8	29.9897	29.9562	0.956232	609.987	0.986886	233.8	0.00402089
1024.1	233.5	15.0192	15.0024	0.00239547	1001.02	0.0177473	233.5	0.00401573
1037.11	233.4	28.0317	28.0004	0.00037558	1014.03	0.0290282	233.4	0.00401401
545.111	231.3	0.073128	0.0730463	0.0730463	522.073	0.0731211	231.3	0.0039779
729.073	231	10.0183	10.0071	0.00711448	706.017	0.0173547	231	0.00397274
1068.16	229.8	1.07613	1.07493	0.0749254	1045.08	0.0760254	229.8	0.0039521
995.139	226.6	44.0626	44.0134	0.0134443	972.058	0.058483	226.6	0.00389707
717.016	226.5	55.9667	55.9042	0.904167	693.961	0.961374	226.5	0.00389535
221.004	225.8	23.9981	23.9713	0.971325	197.996	0.995855	225.8	0.00388331
1191.14	224.7	8.03979	8.03081	0.0308117	1168.04	0.0390296	224.7	0.00386439
506.009	223.7	18.9757	18.9545	0.954539	482.974	0.973935	223.7	0.00384719
1057.13	222.4	48.0477	47.9941	0.994056	1034.04	0.0431676	222.4	0.00382483
845.084	221.6	10.0183	10.0071	0.00706653	822.017	0.0173067	221.6	0.00381108
853.113	221.4	18.0469	18.0267	0.0267417	830.045	0.0451884	221.4	0.00380764
866.116	221.2	31.0501	31.0155	0.0154721	843.047	0.0472101	221.2	0.0038042
795.107	220.6	18.0468	18.0267	0.0266807	772.045	0.0451274	220.6	0.00379388
484.994	220.5	55.9667	55.9042	0.904243	461.961	0.96145	220.5	0.00379216
543	220.1	55.9668	55.9043	0.904334	519.962	0.961541	220.1	0.00378528
807.05	219.8	29.9897	29.9563	0.956255	783.987	0.986909	219.8	0.00378012
693.476	219.4	32.4266	32.3904	0.390382	670.424	0.423527	219.4	0.00377324
575.049	219.1	30.0109	29.9774	0.977378	552.008	0.00805327	219.1	0.00376808
671.068	216.4	10.0185	10.0074	0.0073632	648.018	0.0176037	216.4	0.00372165
621.016	216.2	17.9723	17.9522	0.952201	597.971	0.970571	216.2	0.00371821
523.031	215.9	35.998	35.9578	0.957781	499.995	0.994577	215.9	0.00371305
1077.11	215.7	10.0185	10.0073	0.00733023	1054.02	0.0175707	215.7	0.00370961
256.972	214.6	1.96122	1.95903	0.959033	233.961	0.961038	214.6	0.00369069
754.088	214.3	35.0336	34.9944	0.994442	731.03	0.0302518	214.3	0.00368553
517.044	214.1	30.0109	29.9774	0.977367	494.008	0.00804227	214.1	0.00368209
765.255	213.9	46.2005	46.1489	0.148863	742.196	0.196087	213.9	0.00367865
993.075	213.4	41.998	41.9511	0.95112	969.994	0.994048	213.4	0.00367005
775.021	212.7	55.9664	55.9039	0.903948	751.961	0.961155	212.7	0.00365801
336.985	212	23.969	23.9422	0.94225	313.967	0.96675	212	0.00364598
626.029	211.2	22.9856	22.9599	0.959893	602.983	0.983388	211.2	0.00363222
505.014	210.9	17.9811	17.961	0.961029	481.979	0.979409	210.9	0.00362706
891.032	208.3	55.9666	55.9041	0.90412	867.961	0.961327	208.3	0.00358234
935.118	207.5	42.0469	41.9999	0.999914	912.043	0.0428924	207.5	0.00356858
184.951	207.4	45.9511	45.8998	0.899822	161.947	0.946791	207.4	0.00356686
854.08	207.4	19.0142	18.9929	0.992942	831.012	0.012377	207.4	0.00356686
915.053	207.4	21.982	21.9575	0.957479	891.98	0.979948	207.4	0.00356686
547.045	207.3	2.00716	2.00492	0.00491679	524.007	0.00696841	207.3	0.00356515
1070.14	207.1	3.0555	3.05209	0.0520852	1047.06	0.0552084	207.1	0.00356171
547.091	206	2.05228	2.04999	0.0499864	524.052	0.0520841	206	0.00354279
659.01	205.9	55.9666	55.9042	0.904156	635.961	0.961363	205.9	0.00354107
389.02	204.4	17.9983	17.9782	0.978238	365.997	0.996635	204.4	0.00351527
965.166	203.8	14.0888	14.0731	0.0730833	942.087	0.0874842	203.8	0.00350495
679.06	202.4	18.0106	17.9905	0.990529	656.009	0.00893878	202.4	0.00348087
407.02	201.9	35.9979	35.9577	0.957699	383.994	0.994495	201.9	0.00347228
444.047	201.8	15.0194	15.0026	0.00258525	421.018	0.0179373	201.8	0.00347056
581.036	201.5	35.998	35.9578	0.957842	557.995	0.994638	201.5	0.0034654
379.061	201.2	8.03939	8.03042	0.0304181	356.039	0.0386356	201.2	0.00346024
1100.12	200.5	33.0299	32.9931	0.993055	1077.03	0.0268171	200.5	0.0034482
791.149	199.8	14.0884	14.0726	0.0726208	768.087	0.0870213	199.8	0.00343616
639.042	199.5	35.9979	35.9577	0.957743	615.995	0.994539	199.5	0.003431
1039.13	198.7	30.0468	30.0133	0.0132555	1016.04	0.0439679	198.7	0.00341724
763.081	198.2	44.0263	43.9772	0.977151	740.022	0.0221524	198.2	0.00340864
632.104	196.8	29.06	29.0275	0.0275204	609.057	0.0572241	196.8	0.00338457
476.073	196.7	47.0455	46.993	0.992975	453.041	0.0410622	196.7	0.00338285
1135.11	196.7	10.019	10.0078	0.00783067	1112.02	0.0180716	196.7	0.00338285
313.002	196.3	57.9909	57.9261	0.92615	289.985	0.985425	196.3	0.00337597
749.044	196	29.9896	29.9561	0.956114	725.987	0.986768	196	0.00337081
459.038	195.1	30.0109	29.9774	0.977416	436.008	0.00809127	195.1	0.00335533
385.038	195	14.016	14.0003	0.000334626	362.015	0.0146611	195	0.00335361
642.281	194.6	39.2376	39.1938	0.193816	619.234	0.233923	194.6	0.00334673
426.989	194	55.9668	55.9043	0.904302	403.962	0.961509	194	0.00333641
1091.09	193.1	23.9975	23.9707	0.970711	1068	0.99524	193.1	0.00332093
589.065	192.7	44.0265	43.9773	0.977348	566.022	0.0223494	192.7	0.00331405
875.306	192.7	40.2403	40.1954	0.19537	852.237	0.236502	192.7	0.00331405
194.904	191.9	55.9041	55.8416	0.841638	171.899	0.89878	191.9	0.0033003
1085.1	191.7	18.0109	17.9908	0.990806	1062.01	0.00921575	191.7	0.00329686
1139.11	191.6	14.0154	13.9997	0.999708	1116.01	0.0140342	191.6	0.00329514
368.028	191.3	55.0118	54.9504	0.950397	345.007	0.00662777	191.3	0.00328998
1007.04	190.1	55.9668	55.9043	0.904312	983.962	0.961519	190.1	0.00326934
445.059	190	16.0316	16.0137	0.013675	422.03	0.0300617	190	0.00326762
647.07	189.8	44.0264	43.9772	0.977239	624.022	0.0222404	189.8	0.00326418
264.938	188.9	9.92746	9.91638	0.916378	241.927	0.926525	188.9	0.0032487
912.085	188.8	19.014	18.9928	0.992763	889.012	0.012198	188.8	0.00324698
942.121	188.2	49.0497	48.9949	0.994885	919.045	0.0450209	188.2	0.00323666
851.087	188.1	16.0212	16.0033	0.00326364	828.02	0.0196397	188.1	0.00323494
539.026	187.2	51.9929	51.9349	0.934861	515.988	0.988006	187.2	0.00321947
670.313	186.6	9.26329	9.25295	0.252947	647.262	0.262415	186.6	0.00320915
945.321	185.8	52.2497	52.1913	0.191312	922.245	0.244719	185.8	0.00319539
703.096	185.6	42.0472	42.0002	0.000219754	680.043	0.0431984	185.6	0.00319195
970.091	185.5	19.014	18.9928	0.992764	947.012	0.012199	185.5	0.00319023
662.125	185.2	1.07618	1.07498	0.0749783	639.076	0.0760783	185.2	0.00318507
429.089	184.8	0.061546	0.0614773	0.0614773	406.062	0.0615402	184.8	0.00317819
434.986	184.2	5.95842	5.95176	0.951763	411.958	0.957853	184.2	0.00316787
632.079	183.6	29.0349	29.0025	0.00251833	609.032	0.0321965	183.6	0.00315755
949.038	183.1	55.9663	55.9038	0.903802	925.961	0.961008	183.1	0.00314895
1003.33	181.8	52.2497	52.1914	0.191382	980.245	0.24479	181.8	0.0031266
238.002	181.7	40.9963	40.9506	0.950565	214.992	0.99247	181.7	0.00312488
555.057	181.5	10.0188	10.0076	0.00757097	532.018	0.0178117	181.5	0.00312144
1007.09	179.9	56.0139	55.9514	0.951379	984.009	0.00863412	179.9	0.00309392
697.047	179.2	35.998	35.9578	0.957844	673.995	0.99464	179.2	0.00308188
973.059	178.7	21.9821	21.9576	0.95757	949.98	0.980039	178.7	0.00307328
368.974	178.6	55.9578	55.8953	0.895331	345.953	0.952528	178.6	0.00307156
1051.08	177.9	41.9985	41.9516	0.95164	1027.99	0.994569	177.9	0.00305952
305.036	177.2	50.0246	49.9688	0.968755	282.02	0.0198878	177.2	0.00304749
707.25	176.9	46.2003	46.1487	0.148702	684.196	0.195926	176.9	0.00304233
991.318	176.8	40.241	40.1961	0.196072	968.237	0.237204	176.8	0.00304061
993.123	176.6	42.0467	41.9998	0.999775	970.043	0.0427534	176.6	0.00303717
877.063	175.4	41.9969	41.95	0.949959	853.993	0.992886	175.4	0.00301653
386.947	175	15.9251	15.9073	0.907323	363.924	0.923601	175	0.00300965
997.277	174	46.2001	46.1485	0.148538	974.196	0.195761	174	0.00299245
286.89	173.6	31.8788	31.8432	0.843227	263.876	0.875812	173.6	0.00298557
933.312	172.9	40.2406	40.1957	0.195681	910.237	0.236813	172.9	0.00297353
847.085	172.8	12.0188	12.0054	0.00536272	824.018	0.0176477	172.8	0.00297181
705.076	172.5	44.0263	43.9771	0.97712	682.022	0.0221214	172.5	0.00296665
579.069	172.2	34.0304	33.9924	0.992369	556.027	0.0271536	172.2	0.0029615
1065.1	170.6	56.0138	55.9513	0.95125	1042.01	0.00850513	170.6	0.00293398
346.992	170.4	33.9759	33.938	0.937956	323.973	0.972685	170.4	0.00293054
939.271	170.3	46.2002	46.1487	0.148656	916.196	0.19588	170.3	0.00292882
1061.33	169.7	52.2495	52.1912	0.191174	1038.24	0.244581	169.7	0.0029185
482.078	169.5	53.0504	52.9911	0.991129	459.045	0.045355	169.5	0.00291506
218.988	169.4	21.9824	21.9579	0.957866	195.98	0.980336	169.4	0.00291334
924.121	169.4	31.0503	31.0156	0.015593	901.047	0.0473311	169.4	0.00291334
1172.14	169.3	47.0451	46.9926	0.992567	1149.04	0.0406543	169.3	0.00291162
649.244	169.2	46.2003	46.1487	0.148711	626.196	0.195935	169.2	0.0029099
896.079	168.3	3.00752	3.00417	0.00416577	873.007	0.00723992	168.3	0.00289442
633.055	167.8	30.0109	29.9774	0.977399	610.008	0.00807427	167.8	0.00288582
887.315	167.8	52.2496	52.1913	0.191271	864.245	0.244678	167.8	0.00288582
829.31	166.9	52.2497	52.1914	0.191389	806.245	0.244797	166.9	0.00287035
796.074	166.6	19.014	18.9928	0.992761	773.012	0.012196	166.6	0.00286519
615.021	166.3	11.9767	11.9634	0.963356	591.976	0.975598	166.3	0.00286003
1164.33	165	39.2372	39.1934	0.193365	1141.23	0.233472	165	0.00283767
363.041	164.9	50.0246	49.9687	0.968696	340.02	0.0198289	164.9	0.00283595
1043.11	164.8	34.0323	33.9943	0.994335	1020.03	0.0291214	164.8	0.00283423
968.054	164.3	16.9777	16.9587	0.958728	944.976	0.976081	164.3	0.00282563
489.04	163.8	2.00711	2.00487	0.00486585	466.007	0.00691742	163.8	0.00281703
651.09	163.1	48.0458	47.9921	0.992141	628.041	0.0412508	163.1	0.00280499
789.037	162.8	11.9767	11.9634	0.963369	765.976	0.975611	162.8	0.00279983
633.455	162.6	30.411	30.3771	0.377062	610.408	0.408146	162.6	0.00279639
536.981	162.5	49.9483	49.8926	0.892564	513.944	0.943619	162.5	0.00279467
1053.14	161.2	44.0622	44.013	0.0130357	1030.06	0.058074	161.2	0.00277232
911.118	160.9	18.0468	18.0267	0.0266827	888.045	0.0451294	160.9	0.00276716
953.155	160.6	2.07807	2.07575	0.0757546	930.078	0.0778787	160.6	0.002762
789.079	160.4	12.0185	12.0051	0.00507204	766.017	0.0173568	160.4	0.00275856
935.069	159.8	41.998	41.9511	0.951109	911.994	0.994037	159.8	0.00274824
561.397	159.5	16.359	16.3408	0.340781	538.358	0.357503	159.5	0.00274308
1071.1	159.2	4.0099	4.00542	0.00541951	1048.01	0.00951824	159.2	0.00273792
771.304	158.9	52.2497	52.1913	0.191309	748.245	0.244716	158.9	0.00273276
1185.15	158.4	2.05247	2.05018	0.0501772	1162.05	0.0522751	158.4	0.00272416
628.045	158.3	25.0011	24.9732	0.973213	604.999	0.998767	158.3	0.00272244
531.059	157.2	44.0265	43.9773	0.977337	508.022	0.0223384	157.2	0.00270353
254.94	157	57.9344	57.8697	0.869692	231.929	0.92891	157	0.00270009
597.031	156.8	51.9927	51.9347	0.934662	573.988	0.987807	156.8	0.00269665
299.062	156.6	44.0509	44.0017	0.00174533	276.047	0.0467721	156.6	0.00269321
737.102	156.4	18.047	18.0269	0.0268695	714.045	0.0453163	156.4	0.00268977
254.996	156.1	57.991	57.9262	0.926199	231.985	0.985474	156.1	0.00268461
497.052	155.4	10.0187	10.0075	0.00752002	474.018	0.0177607	155.4	0.00267257
228.941	154.7	31.9354	31.8997	0.899743	205.932	0.932385	154.7	0.00266053
823.261	154.3	46.2004	46.1488	0.148764	800.196	0.195988	154.3	0.00265365
496.96	154.2	9.92735	9.91626	0.916262	473.926	0.926409	154.2	0.00265193
881.266	154.1	46.2001	46.1485	0.148526	858.196	0.195749	154.1	0.00265021
1018.12	153.9	9.04258	9.03248	0.032479	995.042	0.0417219	153.9	0.00264677
1193.12	153.3	10.0186	10.0074	0.00738218	1170.02	0.0176227	153.3	0.00263645
895.15	152.9	2.07857	2.07625	0.076253	872.078	0.0783777	152.9	0.00262957
1019.35	152.8	10.2662	10.2548	0.254753	996.265	0.265246	152.8	0.00262785
349.025	152.7	36.0089	35.9687	0.968706	326.006	0.00551272	152.7	0.00262613
677.481	152.7	16.4316	16.4133	0.413252	654.43	0.430048	152.7	0.00262613
613.34	152.2	10.2966	10.2852	0.285152	590.296	0.295676	152.2	0.00261754
969.124	152	18.0469	18.0268	0.0267637	946.045	0.0452103	152	0.0026141
980.111	151.8	29.0346	29.0022	0.00216472	957.032	0.0318425	151.8	0.00261066
587.035	151.6	41.9968	41.9499	0.949864	563.993	0.992791	151.6	0.00260722
633.091	150.8	30.0471	30.0135	0.0135481	610.044	0.0442609	150.8	0.00259346
1192.36	150.7	9.26333	9.25299	0.252985	1169.26	0.262454	150.7	0.00259174
1021.06	150.5	11.9766	11.9632	0.963213	997.975	0.975455	150.5	0.0025883
318.975	150.3	5.95845	5.9518	0.951801	295.958	0.957891	150.3	0.00258486
956.09	150.3	5.01354	5.00795	0.00794683	933.013	0.0130714	150.3	0.00258486
960.119	150.3	9.04229	9.0322	0.0321983	937.041	0.0414409	150.3	0.00258486
444.953	150.1	15.9252	15.9074	0.907414	421.924	0.923692	150.1	0.00258142
679.021	150.1	17.9722	17.9521	0.952122	655.97	0.970492	150.1	0.00258142
731.032	150	11.9768	11.9634	0.963418	707.976	0.97566	150	0.0025797
401.033	149.7	30.0108	29.9773	0.977335	378.008	0.00801028	149.7	0.00257454
432.997	149.7	3.96929	3.96485	0.964854	409.969	0.968911	149.7	0.00257454
755.053	149.3	35.9979	35.9577	0.957715	731.995	0.994511	149.3	0.00256766
171.012	148.8	32.0118	31.9761	0.976096	148.009	0.00881727	148.8	0.00255906
744.056	148.7	25.0012	24.9733	0.973314	720.999	0.998869	148.7	0.00255734
795.096	148.7	18.0362	18.016	0.0160227	772.034	0.0344584	148.7	0.00255734
961.343	148.7	10.2662	10.2548	0.254752	938.265	0.265245	148.7	0.00255734
239.095	148.6	42.0897	42.0427	0.0427342	216.086	0.0857563	148.6	0.00255562
594.987	148	49.9482	49.8925	0.892465	571.944	0.94352	148	0.0025453
923.061	147.6	29.9894	29.9559	0.955868	899.987	0.986521	147.6	0.00253842
1149.09	147.1	23.9979	23.9711	0.971072	1126	0.995601	147.1	0.00252983
853.102	147	18.0366	18.0164	0.0164132	830.035	0.0348493	147	0.00252811
1113.29	147	46.2002	46.1486	0.148579	1090.2	0.195803	147	0.00252811
684.035	146.6	22.9855	22.9599	0.959864	660.983	0.983359	146.6	0.00252123
691.039	146	29.9896	29.9562	0.956163	667.987	0.986817	146	0.00251091
840.079	145.1	5.01355	5.00795	0.00795482	817.013	0.0130794	145.1	0.00249543
1076.13	145.1	9.04215	9.03205	0.0320505	1053.04	0.0412929	145.1	0.00249543
821.087	144.8	44.0263	43.9772	0.977162	798.022	0.0221634	144.8	0.00249027
1055.28	144.5	46.2002	46.1486	0.148578	1032.2	0.195802	144.5	0.00248511
795.544	144.4	18.4834	18.4628	0.462763	772.482	0.481656	144.4	0.00248339
431.034	143.6	2.00707	2.00482	0.00482489	408.007	0.00687642	143.6	0.00246963
1020.1	143.6	11.022	11.0097	0.00973868	997.021	0.0210049	143.6	0.00246963
910.049	143.3	16.9774	16.9584	0.958437	886.976	0.97579	143.3	0.00246447
343.027	143.2	30.0109	29.9774	0.977404	320.008	0.00807927	143.2	0.00246275
505.031	143.2	17.9983	17.9782	0.97825	481.997	0.996647	143.2	0.00246275
156.996	143	17.9962	17.9761	0.976086	133.994	0.994481	143	0.00245931
591.239	142.7	46.2005	46.1489	0.1489	568.196	0.196124	142.7	0.00245415
621.055	142.6	18.0107	17.9906	0.990618	598.009	0.00902777	142.6	0.00245243
765.418	142.3	46.3633	46.3115	0.311531	742.359	0.358922	142.3	0.00244728
394.008	141	22.9856	22.96	0.959969	370.983	0.983464	141	0.00242492
1197.12	140.3	14.0164	14.0008	0.000758152	1174.02	0.0150851	140.3	0.00241288
721.507	140.1	2.4523	2.44956	0.449563	698.452	0.452069	140.1	0.00240944
802.061	140.1	25.001	24.9731	0.973076	778.999	0.99863	140.1	0.00240944
768.104	140	49.0494	48.9946	0.994642	745.045	0.044778	140	0.00240772
327.017	139.8	14.0011	13.9854	0.98544	304	0.999752	139.8	0.00240428
471.024	139.5	41.997	41.9502	0.950152	447.993	0.993079	139.5	0.00239912
1049.32	139.3	40.24	40.195	0.195034	1026.24	0.236165	139.3	0.00239568
963.053	138.8	11.9765	11.9631	0.963142	939.975	0.975384	138.8	0.00238708
492.991	138.6	5.95844	5.95178	0.951784	469.958	0.957874	138.6	0.00238364
902.114	138.6	9.0427	9.03261	0.0326068	879.042	0.0418499	138.6	0.00238364
955.134	138.6	4.05757	4.05304	0.0530443	932.057	0.0571917	138.6	0.00238364
349.014	138.3	35.998	35.9578	0.957768	325.995	0.994564	138.3	0.00237848
710.053	138.2	49.0035	48.9488	0.948752	686.999	0.998841	138.2	0.00237676
562.073	138.1	17.0349	17.0159	0.0158567	539.033	0.0332689	138.1	0.00237504
918.072	137.3	25.001	24.9731	0.973098	894.999	0.998652	137.3	0.00236129
322.97	137.1	9.95334	9.94223	0.94223	299.952	0.952404	137.1	0.00235785
981.067	137.1	29.9898	29.9563	0.956348	957.987	0.987002	137.1	0.00235785
356.212	137	43.1958	43.1476	0.147591	333.192	0.191744	137	0.00235613
879.092	136.8	44.0263	43.9771	0.977093	856.022	0.0220944	136.8	0.00235269
548.046	136.4	3.00779	3.00443	0.00442948	525.008	0.00750389	136.4	0.00234581
844.108	136.4	9.04241	9.03232	0.0323162	821.042	0.0415589	136.4	0.00234581
691.06	136	30.0106	29.9771	0.97713	668.008	0.0078053	136	0.00233893
439.046	135.2	10.0186	10.0074	0.00737918	416.018	0.0176197	135.2	0.00232517
851.292	135	16.2259	16.2078	0.207775	828.224	0.22436	135	0.00232173
218.986	134.7	21.98	21.9555	0.955499	195.978	0.977966	134.7	0.00231657
258.98	134.6	3.96935	3.96492	0.964921	235.969	0.968978	134.6	0.00231485
310.969	134.1	55.9579	55.8954	0.89542	287.953	0.952617	134.1	0.00230625
982.127	133.8	31.0503	31.0157	0.0156739	959.047	0.0474121	133.8	0.00230109
242.956	133.5	45.951	45.8997	0.899723	219.947	0.946692	133.5	0.00229593
733.143	133.3	14.0886	14.0728	0.0728196	710.087	0.0872202	133.3	0.00229249
310.023	133.2	55.0119	54.9505	0.950496	287.007	0.00672676	133.2	0.00229077
631.11	133.1	28.0663	28.035	0.0349899	608.064	0.063678	133.1	0.00228905
499.01	132.7	11.9769	11.9635	0.963504	475.976	0.975746	132.7	0.00228217
1109.09	132.7	41.998	41.9511	0.951112	1085.99	0.99404	132.7	0.00228217
549.049	131.9	4.01064	4.00616	0.00615969	526.01	0.0102592	131.9	0.00226842
905.09	131.8	12.0185	12.0051	0.005114	882.017	0.0173988	131.8	0.0022667
895.087	131.6	2.01568	2.01343	0.0134333	872.015	0.0154936	131.6	0.00226326
1128.15	131.4	3.05531	3.0519	0.0518964	1105.06	0.0550194	131.4	0.00225982
703.046	131	41.9967	41.9498	0.949826	679.993	0.992753	131	0.00225294
747.121	130.7	28.0664	28.0351	0.0350918	724.064	0.0637799	130.7	0.00224778
845.332	130.6	10.2662	10.2548	0.25478	822.265	0.265273	130.6	0.00224606
860.067	130.6	25.001	24.9731	0.973127	836.999	0.998681	130.6	0.00224606
1065.05	130.4	55.9667	55.9042	0.904233	1041.96	0.96144	130.4	0.00224262
298.973	130.2	43.9619	43.9128	0.912785	275.958	0.957721	130.2	0.00223918
833.074	130	56.0135	55.951	0.950967	810.008	0.00822115	130	0.00223574
166.008	129.7	27.008	26.9778	0.977794	143.005	0.00539992	129.7	0.00223058
109.968	129.6	28.973	28.9407	0.940658	86.9703	0.970273	129.6	0.00222886
321.056	129.5	8.03942	8.03045	0.0304471	298.039	0.0386646	129.5	0.00222714
1026.12	129.1	17.0348	17.0158	0.0157548	1003.03	0.033167	129.1	0.00222026
518.026	129	30.9933	30.9587	0.95873	494.99	0.990409	129	0.00221854
160.98	128.9	21.9801	21.9556	0.955588	137.978	0.978055	128.9	0.00221682
742.04	128.8	22.9855	22.9598	0.959815	718.983	0.98331	128.8	0.0022151
781.528	128.8	4.46786	4.46287	0.462873	758.467	0.46744	128.8	0.0022151
154.963	128.5	15.9632	15.9453	0.945346	131.962	0.961663	128.5	0.00220994
1005.28	128.5	54.2078	54.1473	0.147316	982.203	0.202725	128.5	0.00220994
782.074	128.2	5.01367	5.00807	0.00807369	759.013	0.0131984	128.2	0.00220478
837.145	128.1	2.0789	2.07658	0.0765817	814.079	0.0787066	128.1	0.00220306
1025.31	128	16.2259	16.2078	0.207798	1002.22	0.224383	128	0.00220134
938.137	127.9	45.066	45.0157	0.0156729	915.062	0.0617372	127.9	0.00219962
619.27	127.8	16.2263	16.2082	0.208211	596.225	0.224796	127.8	0.0021979
847.042	127.6	11.9766	11.9632	0.96325	823.975	0.975492	127.6	0.00219446
248.998	127.3	51.9929	51.9349	0.934876	225.988	0.988021	127.3	0.00218931
1031.06	127.3	21.9818	21.9572	0.957231	1007.98	0.9797	127.3	0.00218931
929.069	127.1	35.9973	35.9571	0.957119	905.994	0.993914	127.1	0.00218587
654.151	127	51.1073	51.0502	0.0502221	631.102	0.102462	127	0.00218415
817.301	126.9	40.2408	40.1958	0.195849	794.237	0.236981	126.9	0.00218243
903.337	126.9	10.2659	10.2545	0.254461	880.265	0.264954	126.9	0.00218243
786.103	126.8	9.04237	9.03228	0.0322752	763.042	0.0415179	126.8	0.00218071
897.129	126.3	4.05769	4.05316	0.0531631	874.057	0.0573107	126.3	0.00217211
1067.09	126.3	5.7e-05	5.69364e-05	5.69364e-05	1044	5.69946e-05	126.3	0.00217211
750.105	125.7	31.0503	31.0156	0.0156499	727.047	0.0473881	125.7	0.00216179
1083.16	125.7	16.0677	16.0498	0.0497956	1060.07	0.0662193	125.7	0.00216179
1034.08	125.5	25.001	24.9731	0.97307	1011	0.998624	125.5	0.00215835
1171.29	125.5	46.2002	46.1486	0.1486	1148.2	0.195824	125.5	0.00215835
853.586	125.3	18.5199	18.4992	0.499224	830.518	0.518154	125.3	0.00215491
212.969	125.1	15.9631	15.9453	0.945317	189.962	0.961634	125.1	0.00215147
871.063	125	35.9974	35.9572	0.957218	847.994	0.994013	125	0.00214975
194.995	124.9	55.9954	55.9329	0.932876	171.99	0.990112	124.9	0.00214803
268.936	124.8	13.9248	13.9093	0.909284	245.924	0.923518	124.8	0.00214631
557.015	124.5	11.977	11.9636	0.963614	533.976	0.975857	124.5	0.00214115
328.942	124.4	15.9251	15.9074	0.907362	305.924	0.92364	124.4	0.00213943
949.085	124.3	56.0137	55.9511	0.951109	926.008	0.00836314	124.3	0.00213771
686.05	124.1	25.0012	24.9733	0.973263	662.999	0.998818	124.1	0.00213427
589.429	124	44.3903	44.3407	0.340711	566.386	0.386085	124	0.00213255
1014.1	124	5.01394	5.00834	0.00833739	991.013	0.0134624	124	0.00213255
180.98	123.9	41.9798	41.9329	0.932916	157.976	0.975826	123.9	0.00213083
677.069	123.8	16.02	16.0021	0.00207197	654.018	0.0184468	123.8	0.00212911
404.998	123.3	33.9758	33.9379	0.937907	381.973	0.972636	123.3	0.00212051
673.026	123.3	11.9768	11.9635	0.963477	649.976	0.975719	123.3	0.00212051
645.041	123.2	41.997	41.9501	0.950115	621.993	0.993042	123.2	0.00211879
554.966	123.1	9.92733	9.91624	0.916243	531.926	0.92639	123.1	0.00211707
356.978	122.7	43.9618	43.9127	0.912706	333.958	0.957642	122.7	0.00211019
804.123	122.7	27.0628	27.0326	0.0326234	781.06	0.0602857	122.7	0.00211019
1079.06	122.1	11.9766	11.9632	0.963184	1055.98	0.975426	122.1	0.00209988
278.98	122	23.969	23.9423	0.942269	255.967	0.966769	122	0.00209816
413.019	121.9	41.9971	41.9502	0.950221	389.993	0.993148	121.9	0.00209644
645.091	121.8	42.0471	42.0001	0.000108878	622.043	0.0430874	121.8	0.00209472
258.933	121.7	3.92252	3.91814	0.918143	235.922	0.922152	121.7	0.002093
426.98	121.7	55.9578	55.8953	0.895302	403.952	0.952499	121.7	0.002093
569.314	121.6	24.2761	24.249	0.248951	546.274	0.273765	121.6	0.00209128
905.048	121.6	11.9769	11.9635	0.963481	881.976	0.975723	121.6	0.00209128
583.052	121.2	38.0136	37.9711	0.971112	560.01	0.00996737	121.2	0.0020844
529.03	121	41.997	41.9501	0.950073	505.993	0.993	121	0.00208096
165.007	120.8	26.0074	25.9784	0.978391	142.005	0.00497443	120.8	0.00207752
759.296	120.6	40.2408	40.1959	0.195878	736.237	0.23701	120.6	0.00207408
1023.17	120	14.0883	14.0725	0.0725249	1000.09	0.0869253	120	0.00206376
911.109	119.9	18.0374	18.0172	0.0172433	888.036	0.0356803	119.9	0.00206204
793.286	119.7	16.226	16.2079	0.207904	770.224	0.224489	119.7	0.0020586
1000.08	119.7	49.0032	48.9484	0.948448	976.999	0.998536	119.7	0.0020586
483.062	119.6	54.0345	53.9742	0.974181	460.029	0.0294121	119.6	0.00205688
909.092	119.5	16.0205	16.0026	0.0025854	886.019	0.0189608	119.5	0.00205516
487.106	119.3	0.073037	0.0729554	0.0729554	464.073	0.0730301	119.3	0.00205172
826.064	119	49.0036	48.9489	0.948874	802.999	0.998963	119	0.00204656
973.352	118.9	22.2753	22.2505	0.250462	950.273	0.273231	118.9	0.00204484
819.057	118.8	41.9968	41.9499	0.949948	795.993	0.992875	118.8	0.00204312
795.032	118.6	17.972	17.952	0.951954	771.97	0.970324	118.6	0.00203968
813.058	118.6	35.9975	35.9573	0.957337	789.994	0.994132	118.6	0.00203968
1028.1	118.4	19.0141	18.9928	0.992845	1005.01	0.01228	118.4	0.00203624
891.079	118.1	56.0136	55.9511	0.951098	868.008	0.00835214	118.1	0.00203108
606.427	118	3.38305	3.37927	0.379271	583.383	0.382729	118	0.00202936
705.112	117.5	44.0627	44.0135	0.0135092	682.059	0.058548	117.5	0.00202076
853.471	117.2	18.4049	18.3844	0.384372	830.403	0.403185	117.2	0.00201561
570.04	117	25.0012	24.9733	0.973251	546.999	0.998806	117	0.00201217
1107.33	116.4	40.24	40.1951	0.195085	1084.24	0.236216	116.4	0.00200185
270.974	116.1	15.963	15.9452	0.945209	247.962	0.961525	116.1	0.00199669
563.017	116	17.9783	17.9582	0.958223	539.977	0.9766	116	0.00199497
1158.12	116	33.0297	32.9928	0.992837	1135.03	0.0265981	116	0.00199497
425.056	115.2	54.0344	53.9741	0.97409	402.029	0.0293211	115.2	0.00198121
162.998	114.9	23.9982	23.9714	0.971354	139.996	0.995884	114.9	0.00197605
521.064	114.8	34.0307	33.9927	0.992738	498.028	0.0275226	114.8	0.00197433
664.105	114.6	3.05575	3.05234	0.0523379	641.055	0.0554614	114.6	0.00197089
593.085	114.1	48.0463	47.9926	0.992609	570.042	0.0417197	114.1	0.00196229
657.367	113.6	54.3229	54.2622	0.262242	634.318	0.317768	113.6	0.00195369
898.085	113.5	5.01363	5.00804	0.00803573	875.013	0.0131604	113.5	0.00195197
503.108	113.2	16.0748	16.0569	0.0568677	480.073	0.0732986	113.2	0.00194681
737.027	113.2	17.9721	17.9521	0.952073	713.97	0.970443	113.2	0.00194681
1126.17	113.2	1.0763	1.0751	0.0750962	1103.08	0.0761963	113.2	0.00194681
809.444	113	32.3842	32.348	0.348042	786.381	0.381143	113	0.00194337
963.095	112.9	12.0188	12.0054	0.00535473	940.018	0.0176397	112.9	0.00194165
222.936	112.7	25.9304	25.9014	0.901448	199.928	0.927953	112.7	0.00193821
800.046	112.6	22.9855	22.9599	0.959856	776.983	0.983351	112.6	0.00193649
852.137	112.5	17.0709	17.0519	0.0518615	829.069	0.0693105	112.5	0.00193477
190.993	112.3	51.9931	51.935	0.934995	167.988	0.98814	112.3	0.00193134
897.497	111.9	4.42553	4.42059	0.420592	874.425	0.425116	111.9	0.00192446
447.026	111.8	17.9984	17.9783	0.978259	423.997	0.996656	111.8	0.00192274
986.111	111.8	35.0344	34.9952	0.995245	963.031	0.0310558	111.8	0.00192274
941.523	111.7	48.4517	48.3976	0.397572	918.447	0.447097	111.7	0.00192102
1123.1	111.7	56.0141	55.9516	0.951591	1100.01	0.0088461	111.7	0.00192102
165	111.4	26.0002	25.9711	0.971119	141.998	0.997695	111.4	0.00191586
857.341	111.3	22.2752	22.2503	0.25033	834.273	0.273099	111.3	0.00191414
1082.11	111.2	15.0188	15.002	0.00202688	1059.02	0.0173784	111.2	0.00191242
748.115	111.1	29.06	29.0276	0.0275523	725.057	0.0572561	111.1	0.0019107
110.055	111	29.0605	29.028	0.0280308	87.0577	0.057735	111	0.00190898
621.022	111	17.9784	17.9584	0.958354	597.977	0.976731	111	0.00190898
1181.11	110.7	56.0148	55.9523	0.952291	1158.01	0.00954703	110.7	0.00190382
1011.16	110.4	2.07875	2.07642	0.0764249	988.079	0.0785496	110.4	0.00189866
1063.29	110.4	54.2081	54.1476	0.147597	1040.2	0.203006	110.4	0.00189866
469.008	110.3	39.9803	39.9357	0.935674	445.977	0.97654	110.3	0.00189694
344.895	110.2	31.8787	31.8431	0.843128	321.876	0.875713	110.2	0.00189522
911.628	110.1	18.5565	18.5358	0.535774	888.555	0.554741	110.1	0.0018935
1010.09	109.4	1.00321	1.00209	0.00208581	987.003	0.00311124	109.4	0.00188146
768.058	109.1	49.0036	48.9489	0.948893	744.999	0.998982	109.1	0.0018763
967.123	109.1	16.0467	16.0288	0.0288171	944.045	0.0452193	109.1	0.0018763
355.013	108.7	41.997	41.9501	0.95013	331.993	0.993057	108.7	0.00186942
837.082	108.5	2.01594	2.01369	0.013692	814.016	0.0157526	108.5	0.00186598
413.266	108.4	42.2444	42.1973	0.197274	390.24	0.240455	108.4	0.00186426
489.085	108.4	2.05238	2.05009	0.0500853	466.052	0.0521831	108.4	0.00186426
793.434	108.2	16.3741	16.3558	0.355779	770.373	0.372515	108.2	0.00186082
794.131	108.2	17.071	17.052	0.0519603	771.069	0.0694095	108.2	0.00186082
799.336	107.7	22.2755	22.2506	0.250649	776.273	0.273418	107.7	0.00185222
1013.14	107.7	4.057	4.05247	0.0524659	990.057	0.0566128	107.7	0.00185222
884.069	107.4	49.0034	48.9487	0.948665	860.999	0.998754	107.4	0.00184707
164.97	107.1	25.9696	25.9406	0.940613	141.967	0.967158	107.1	0.00184191
976.078	106.8	25.0012	24.9732	0.973238	952.999	0.998793	106.8	0.00183675
502.958	106.2	15.9251	15.9073	0.907335	479.924	0.923613	106.2	0.00182643
368.983	105.9	55.9668	55.9043	0.904281	345.961	0.961488	105.9	0.00182127
735.281	105.9	16.2262	16.2081	0.208123	712.225	0.224708	105.9	0.00182127
1000.13	105.8	49.05	48.9953	0.995255	977.045	0.0453919	105.8	0.00181955
133.035	105.7	52.0405	51.9824	0.982401	110.036	0.0355944	105.7	0.00181783
535.033	105.6	48.0004	47.9468	0.946819	511.996	0.995883	105.6	0.00181611
182.964	105.5	43.9644	43.9153	0.91534	159.96	0.960278	105.5	0.00181439
915.347	105.5	22.2755	22.2506	0.250581	892.273	0.27335	105.5	0.00181439
942.075	105.4	49.0037	48.9489	0.948936	918.999	0.999025	105.4	0.00181267
677.117	104.1	16.0678	16.0499	0.0498685	654.066	0.0662923	104.1	0.00179031
180.024	103.6	41.0236	40.9778	0.977764	157.02	0.0196961	103.6	0.00178171
558.963	103.6	13.9246	13.909	0.90902	535.923	0.923253	103.6	0.00178171
987.074	103.5	35.9974	35.9572	0.95722	963.994	0.994015	103.5	0.00177999
612.971	103.1	9.9273	9.91621	0.916214	589.926	0.926361	103.1	0.00177311
947.279	102.7	54.2077	54.1472	0.147175	924.203	0.202584	102.7	0.00176623
1095.12	102.7	28.0314	28.0001	9.68917e-05	1072.03	0.0287492	102.7	0.00176623
731.073	102.3	12.0186	12.0052	0.00518092	708.017	0.0174658	102.3	0.00175936
574.098	102.1	29.06	29.0276	0.0275593	551.057	0.0572631	102.1	0.00175592
264.908	101.7	9.89687	9.88582	0.885822	241.896	0.895938	101.7	0.00174904
968.148	101.5	17.071	17.052	0.0519833	945.069	0.0694325	101.5	0.0017456
1031.36	101.5	22.2751	22.2503	0.250273	1008.27	0.273042	101.5	0.0017456
953.092	101.3	2.01575	2.0135	0.0135042	930.016	0.0155646	101.3	0.00174216
1083.31	101.2	16.2262	16.2081	0.208119	1060.22	0.224704	101.2	0.00174044
512.034	101.1	25.0012	24.9733	0.97329	488.999	0.998845	101.1	0.00173872
779.076	101.1	2.01573	2.01348	0.0134812	756.016	0.0155416	101.1	0.00173872
336.002	100.7	22.9856	22.96	0.959978	312.983	0.983473	100.7	0.00173184
404.052	100.6	33.0299	32.993	0.993024	381.027	0.0267851	100.6	0.00173012
280.917	100.1	25.9058	25.8769	0.876866	257.903	0.903346	100.1	0.00172152
1045.08	100.1	35.9977	35.9575	0.957531	1021.99	0.994326	100.1	0.00172152
443.955	99.9	14.9281	14.9114	0.911387	420.927	0.926646	99.9	0.00171808
148.954	99.8	9.95359	9.94248	0.942477	125.953	0.952651	99.8	0.00171636
910.142	99.8	17.0712	17.0522	0.0521621	887.07	0.0696115	99.8	0.00171636
822.126	99.7	45.0662	45.0158	0.0158407	799.062	0.0619052	99.7	0.00171464
880.132	99.7	45.0661	45.0158	0.0157918	857.062	0.0618562	99.7	0.00171464
263.05	99.4	8.03947	8.0305	0.0304961	240.039	0.0387136	99.4	0.00170948
322.944	99.2	9.92741	9.91633	0.916329	299.926	0.926476	99.2	0.00170604
666.063	99.2	5.01391	5.00831	0.00831142	643.013	0.0134364	99.2	0.00170604
728.097	98.9	9.04244	9.03234	0.0323441	705.042	0.0415869	98.9	0.00170088
533.233	98.7	46.2005	46.1489	0.148949	510.196	0.196173	98.7	0.00169744
596.146	98.7	51.1074	51.0504	0.050371	573.103	0.102611	98.7	0.00169744
361.008	98.6	47.9915	47.9379	0.937866	337.987	0.986921	98.6	0.00169572
1123.05	98.2	55.9668	55.9043	0.904334	1099.96	0.961541	98.2	0.00168884
531.038	97.9	44.0055	43.9564	0.95639	508.001	0.00137039	97.9	0.00168368
839.123	97.9	4.0575	4.05297	0.0529724	816.057	0.0571197	97.9	0.00168368
1089.07	97.9	21.9814	21.9569	0.956902	1065.98	0.979371	97.9	0.00168368
691.113	97.8	30.0634	30.0298	0.0298309	668.061	0.0605603	97.8	0.00168196
663.465	97.5	2.41596	2.41326	0.413262	640.416	0.415732	97.5	0.0016768
291.02	97.4	36.009	35.9688	0.968825	268.006	0.00563171	97.4	0.00167509
670.092	97	9.04266	9.03256	0.0325629	647.042	0.0418059	97	0.00166821
878.116	96.3	43.0502	43.0022	0.00216273	855.046	0.0461666	96.3	0.00165617
1081.18	96.3	14.0883	14.0726	0.0726058	1058.09	0.0870063	96.3	0.00165617
180.888	96.2	41.8885	41.8417	0.841718	157.885	0.884534	96.2	0.00165445
490.041	96.1	3.00788	3.00452	0.00451838	467.008	0.00759289	96.1	0.00165273
967.303	96.1	16.2262	16.208	0.208047	944.225	0.224632	96.1	0.00165273
446.005	95.9	16.9776	16.9587	0.958659	422.976	0.976012	95.9	0.00164929
749.065	95.9	30.0105	29.977	0.976951	726.008	0.00762631	95.9	0.00164929
1140.11	95.1	15.0192	15.0024	0.00240745	1117.02	0.0177593	95.1	0.00163553
809.56	94.8	32.4993	32.463	0.462973	786.496	0.496192	94.8	0.00163037
1047.1	94.7	38.0133	37.9708	0.97081	1024.01	0.0096654	94.7	0.00162865
288.987	94.5	33.976	33.938	0.938015	265.973	0.972744	94.5	0.00162521
679.46	94.4	18.4109	18.3904	0.390362	656.409	0.409181	94.4	0.00162349
1141.32	93.8	16.2262	16.2081	0.20813	1118.22	0.224715	93.8	0.00161317
454.029	93.7	25.0013	24.9734	0.973399	430.999	0.998954	93.7	0.00161145
1183.17	93.5	0.073089	0.0730074	0.0730074	1160.07	0.0730821	93.5	0.00160801
220.975	93.4	23.9692	23.9424	0.942398	197.967	0.966898	93.4	0.00160629
820.111	93.1	43.0507	43.0026	0.00258126	797.047	0.0465856	93.1	0.00160113
359.059	93	46.0422	45.9908	0.990803	336.038	0.037865	93	0.00159941
601.051	93	56.0126	55.9501	0.950104	578.007	0.00735724	93	0.00159941
438.955	92.9	9.9274	9.91631	0.916311	415.926	0.926458	92.9	0.00159769
738.069	92.5	19.014	18.9927	0.99273	715.012	0.012165	92.5	0.00159081
937.098	92.2	44.0265	43.9774	0.977354	914.022	0.0223554	92.2	0.00158566
1033.32	92.1	24.2336	24.2065	0.206527	1010.23	0.231297	92.1	0.00158394
1119.34	92.1	52.2495	52.1912	0.191175	1096.24	0.244582	92.1	0.00158394
761.051	92	41.9967	41.9498	0.949797	737.993	0.992724	92	0.00158222
491.002	91.9	3.9693	3.96486	0.964865	467.969	0.968922	91.9	0.0015805
975.31	91.8	24.2336	24.2065	0.206516	952.231	0.231286	91.8	0.00157878
574.073	91.7	29.0349	29.0025	0.00251733	551.032	0.0321955	91.7	0.00157706
693.055	91.7	32.0055	31.9697	0.969742	670.002	0.00245687	91.7	0.00157706
765.533	91.7	46.4784	46.4265	0.426523	742.474	0.474031	91.7	0.00157706
286.946	91.6	31.9354	31.8997	0.899704	263.932	0.932346	91.6	0.00157534
853.045	91.5	17.9791	17.959	0.959027	829.977	0.977405	91.5	0.00157362
553.299	90.8	8.26021	8.25098	0.250985	530.259	0.259428	90.8	0.00156158
1078.11	90.6	11.022	11.0097	0.00968974	1055.02	0.0209559	90.6	0.00155814
594.042	90.5	49.0038	48.9491	0.94913	570.999	0.999219	90.5	0.00155642
612.307	90	9.26317	9.25283	0.252826	589.262	0.262294	90	0.00154782
1038.12	89.9	29.0344	29.002	0.00199591	1015.03	0.0316735	89.9	0.0015461
123.983	89.7	42.9886	42.9406	0.940589	100.985	0.984529	89.7	0.00154266
787.327	89.7	10.2664	10.255	0.254978	764.265	0.265472	89.7	0.00154266
762.105	89.4	43.0504	43.0023	0.00233054	739.046	0.0463346	89.4	0.0015375
1051.13	89.4	42.047	42.0001	6.59263e-05	1028.04	0.0430444	89.4	0.0015375
218.941	89.2	21.936	21.9115	0.911498	195.934	0.93392	89.2	0.00153406
1134.14	89.2	9.04271	9.03261	0.0326108	1111.04	0.0418539	89.2	0.00153406
247.03	89.1	50.0246	49.9688	0.968784	224.02	0.0199168	89.1	0.00153234
679.096	88.8	18.0471	18.0269	0.0269185	656.045	0.0453653	88.8	0.00152718
749.408	88.8	30.3534	30.3195	0.319488	726.351	0.350514	88.8	0.00152718
1143.1	88.8	18.011	17.9909	0.990877	1120.01	0.00928674	88.8	0.00152718
260.969	88.7	5.95846	5.95181	0.95181	237.958	0.9579	88.7	0.00152546
853.038	88.1	17.9721	17.952	0.952045	829.97	0.970415	88.1	0.00151514
952.08	87.8	1.00342	1.0023	0.00230457	929.003	0.00333022	87.8	0.00150998
503.028	87.4	15.9952	15.9774	0.977357	479.994	0.993706	87.4	0.00150311
272.95	87.2	17.9395	17.9195	0.919462	249.938	0.937798	87.2	0.00149967
205.035	87.1	8.0292	8.02024	0.0202365	182.028	0.0284436	87.1	0.00149795
641.057	87	38.0135	37.9711	0.971083	618.01	0.00993837	87	0.00149623
1054.15	86.9	45.0663	45.016	0.0160145	1031.06	0.0620792	86.9	0.00149451
604.12	86.8	1.07653	1.07533	0.0753269	581.076	0.0764273	86.8	0.00149279
650.453	86.8	47.4093	47.3563	0.356321	627.405	0.404781	86.8	0.00149279
1077.35	86.8	10.2662	10.2547	0.254694	1054.27	0.265187	86.8	0.00149279
150.984	86.7	11.9845	11.9711	0.971089	127.983	0.983339	86.7	0.00149107
328.979	86.7	15.9629	15.9451	0.94512	305.961	0.961436	86.7	0.00149107
345.03	86.6	32.0139	31.9782	0.978197	322.011	0.0109201	86.6	0.00148935
1085.75	86.5	18.6657	18.6448	0.644835	1062.66	0.663914	86.5	0.00148763
989.09	86.3	38.0131	37.9707	0.970679	966.01	0.00953441	86.3	0.00148419
946.324	86.2	53.2532	53.1937	0.193701	923.248	0.248134	86.2	0.00148247
587.086	86.1	42.0472	42.0003	0.000287678	564.043	0.0432664	86.1	0.00148075
146.997	86	7.9969	7.98797	0.987972	123.996	0.996146	86	0.00147903
166.949	85.9	27.9492	27.918	0.917963	143.947	0.946531	85.9	0.00147731
647.107	85.6	44.0628	44.0136	0.0136281	624.059	0.058667	85.6	0.00147215
1027.11	85.6	18.0262	18.0061	0.00607778	1004.02	0.0245033	85.6	0.00147215
496.076	85.5	9.04283	9.03273	0.0327297	473.042	0.0419728	85.5	0.00147043
506.015	85.5	18.9818	18.9606	0.960622	482.98	0.980024	85.5	0.00147043
475.228	85.2	46.2006	46.149	0.149028	452.196	0.196252	85.2	0.00146527
652.992	85.2	49.9479	49.8921	0.892147	629.943	0.943201	85.2	0.00146527
1027.13	85.2	18.0472	18.027	0.0270344	1004.05	0.0454813	85.2	0.00146527
505.044	85	18.0108	17.9907	0.990736	482.009	0.00914576	85	0.00146183
701.393	84.7	40.3436	40.2985	0.298542	678.34	0.339779	84.7	0.00145667
208.92	84.4	11.9143	11.901	0.900978	185.913	0.913157	84.4	0.00145151
677.275	84.4	16.2262	16.208	0.208042	654.225	0.224627	84.4	0.00145151
627.356	84.2	24.3125	24.2853	0.285341	604.31	0.310193	84.2	0.00144807
721.392	84	2.33731	2.3347	0.334701	698.337	0.33709	84	0.00144463
1057.08	84	48.0003	47.9467	0.946718	1034	0.995782	84	0.00144463
705.382	83.9	44.3326	44.2831	0.283108	682.328	0.328422	83.9	0.00144291
854.589	83.8	19.523	19.5012	0.501243	831.521	0.521199	83.8	0.00144119
263.847	83.7	8.83627	8.82641	0.826406	240.835	0.835438	83.7	0.00143947
272.905	83.7	17.8939	17.8739	0.873893	249.892	0.892183	83.7	0.00143947
380.975	83.7	9.95337	9.94225	0.942251	357.952	0.952425	83.7	0.00143947
655.036	83.5	51.9926	51.9346	0.934594	631.988	0.987738	83.5	0.00143603
737.09	83.4	18.0357	18.0156	0.0155622	714.034	0.0339974	83.4	0.00143431
625.377	83	22.3332	22.3083	0.308262	602.331	0.331089	83	0.00142743
909.298	82.9	16.2265	16.2083	0.208345	886.225	0.224931	82.9	0.00142571
417.223	82.7	46.2007	46.1491	0.149107	394.196	0.196331	82.7	0.00142227
969.669	82.7	18.5927	18.5719	0.571914	946.591	0.590919	82.7	0.00142227
466.984	82.5	37.9563	37.9139	0.913934	443.953	0.952731	82.5	0.00141883
966.169	82.4	15.0919	15.0751	0.0750832	943.091	0.0905095	82.4	0.00141712
936.122	82.2	43.0503	43.0023	0.00225362	913.046	0.0462576	82.2	0.00141368
381.041	82.1	10.0187	10.0075	0.00749805	358.018	0.0177387	82.1	0.00141196
745.419	81.7	26.3646	26.3352	0.335202	722.362	0.362151	81.7	0.00140508
1097.13	81.7	30.0472	30.0136	0.013646	1074.04	0.0443588	81.7	0.00140508
736.078	81.6	17.0233	17.0043	0.0043226	713.022	0.021723	81.6	0.00140336
612.086	81.2	9.04251	9.03241	0.0324121	589.042	0.0416549	81.2	0.00139648
761.054	80.9	41.9989	41.952	0.951955	737.995	0.994884	80.9	0.00139132
1111.15	80.9	44.0624	44.0132	0.0132165	1088.06	0.058255	80.9	0.00139132
1147.07	80.8	21.9818	21.9573	0.957283	1123.98	0.979752	80.8	0.0013896
1121.3	80.3	54.2082	54.1477	0.147658	1098.2	0.203067	80.3	0.001381
427.035	80.2	56.0127	55.9501	0.950121	404.007	0.00737423	80.2	0.00137928
639.408	80.1	36.3642	36.3236	0.323604	616.361	0.360774	80.1	0.00137756
815.074	80	38.0138	37.9713	0.971335	792.01	0.0101913	80	0.00137584
252.017	79.7	55.0119	54.9505	0.950515	229.007	0.00674576	79.7	0.00137068
491.044	79.7	4.01073	4.00625	0.00624859	468.01	0.0103482	79.7	0.00137068
904.093	79.6	11.0218	11.0095	0.00950694	881.021	0.0207729	79.6	0.00136896
619.439	79.5	16.3953	16.377	0.377042	596.394	0.3938	79.5	0.00136724
525.046	79.2	38.0135	37.9711	0.971101	502.01	0.00995637	79.2	0.00136208
696.083	79.2	35.0339	34.9948	0.994831	673.031	0.0306408	79.2	0.00136208
723.024	79.2	3.96912	3.96469	0.964689	699.969	0.968746	79.2	0.00136208
178.985	79.1	39.9853	39.9406	0.940623	155.981	0.981494	79.1	0.00136036
1198.12	79.1	15.0195	15.0027	0.0027181	1175.02	0.0180703	79.1	0.00136036
550.997	78.8	5.95842	5.95176	0.951765	527.958	0.957855	78.8	0.0013552
694.479	78.8	33.4299	33.3926	0.392602	671.427	0.426772	78.8	0.0013552
710.099	78.8	49.0496	48.9948	0.994841	687.045	0.0449769	78.8	0.0013552
779.137	78.6	2.07674	2.07442	0.0744231	756.077	0.0765458	78.6	0.00135176
177.061	78.5	38.0612	38.0187	0.0186716	154.058	0.0575759	78.5	0.00135004
543.046	78.5	56.0127	55.9501	0.950143	520.007	0.00739623	78.5	0.00135004
888.319	78.4	53.2529	53.1934	0.19343	865.248	0.247863	78.4	0.00134832
149.024	78.3	10.0238	10.0126	0.0125584	126.023	0.0228042	78.3	0.0013466
359.029	78.3	46.0121	45.9607	0.960746	336.008	0.00777785	78.3	0.0013466
291.009	78.2	35.998	35.9578	0.957787	267.995	0.994583	78.2	0.00134488
577.044	78.2	32.0056	31.9699	0.96985	554.003	0.00256486	78.2	0.00134488
1137.07	78.2	11.9767	11.9633	0.963295	1113.98	0.975537	78.2	0.00134488
180.895	78.1	41.8948	41.848	0.848031	157.891	0.890854	78.1	0.00134316
781.029	77.9	3.96894	3.96451	0.96451	757.969	0.968567	77.9	0.00133972
186.952	77.5	47.9515	47.898	0.897988	163.947	0.947002	77.5	0.00133284
1026.15	77.2	17.0709	17.0519	0.0518645	1003.07	0.0693135	77.2	0.00132769
1029.58	77.2	20.4932	20.4703	0.470293	1006.49	0.49124	77.2	0.00132769
1089.36	77.2	22.2754	22.2506	0.250574	1066.27	0.273343	77.2	0.00132769
781.117	77.1	4.05654	4.05201	0.0520124	758.056	0.0561588	77.1	0.00132597
180.965	77	41.9648	41.918	0.917953	157.961	0.960847	77	0.00132425
525.288	77	38.2554	38.2127	0.212651	502.252	0.251754	77	0.00132425
610.952	77	7.90771	7.89888	0.898879	587.907	0.906962	77	0.00132425
825.555	77	48.4945	48.4403	0.440323	802.49	0.489891	77	0.00132425
415.048	76.9	44.0265	43.9774	0.977365	392.022	0.0223664	76.9	0.00132253
764.121	76.9	45.0663	45.0159	0.0159396	741.062	0.0620042	76.9	0.00132253
561.034	76.7	15.9952	15.9773	0.977318	537.994	0.993667	76.7	0.00131909
873.079	76.7	38.0133	37.9709	0.970887	850.01	0.00974239	76.7	0.00131909
441.004	76.5	11.9769	11.9635	0.963542	417.976	0.975785	76.5	0.00131565
692.1	76.5	31.0503	31.0156	0.015629	669.047	0.0473671	76.5	0.00131565
494.94	76.3	7.90758	7.89875	0.898747	471.907	0.90683	76.3	0.00131221
1192.14	76.3	9.04329	9.03319	0.0331912	1169.04	0.0424348	76.3	0.00131221
573.105	76.2	28.0663	28.035	0.0350089	550.064	0.0636969	76.2	0.00131049
1177.34	76.2	52.2499	52.1916	0.191595	1154.25	0.245003	76.2	0.00131049
916.057	76.1	22.9853	22.9596	0.959628	892.983	0.983123	76.1	0.00130877
1025.1	76.1	16.0214	16.0035	0.00353633	1002.02	0.0199127	76.1	0.00130877
132.988	75.9	51.9932	51.9351	0.935094	109.988	0.988239	75.9	0.00130533
147.029	75.9	8.0292	8.02024	0.0202355	124.028	0.0284426	75.9	0.00130533
1161.09	75.5	35.9972	35.957	0.956983	1137.99	0.993778	75.5	0.00129845
846.088	75.4	11.0218	11.0095	0.00953591	823.021	0.0208019	75.4	0.00129673
969.102	75.4	18.0257	18.0055	0.00554737	946.024	0.0239724	75.4	0.00129673
1069.17	75.4	2.0786	2.07628	0.076276	1046.08	0.0784007	75.4	0.00129673
422.971	75.3	51.9487	51.8907	0.890679	399.944	0.943778	75.3	0.00129501
835.102	75.3	0.036373	0.0363324	0.0363324	812.036	0.0363696	75.3	0.00129501
1039.07	75.3	29.9899	29.9564	0.956399	1015.99	0.987053	75.3	0.00129501
788.082	75.2	11.0216	11.0093	0.00926521	765.021	0.0205309	75.2	0.00129329
1147.37	75.1	22.2757	22.2509	0.250875	1124.27	0.273644	75.1	0.00129157
561.265	74.8	16.2264	16.2083	0.208309	538.225	0.224895	74.8	0.00128641
1086.1	74.8	19.014	18.9928	0.992816	1063.01	0.012251	74.8	0.00128641
1136.12	74.8	11.0221	11.0098	0.00980062	1113.02	0.0210669	74.8	0.00128641
611.361	74.7	8.31746	8.30817	0.308172	588.317	0.316673	74.7	0.00128469
414.984	74.6	43.9619	43.9128	0.912787	391.958	0.957723	74.6	0.00128297
996.143	74.2	45.0661	45.0157	0.0157338	973.062	0.0617982	74.2	0.00127609
913.507	74	20.4357	20.4129	0.412905	890.434	0.433794	74	0.00127265
403.036	73.9	32.0139	31.9782	0.978168	380.011	0.0108911	73.9	0.00127093
776.024	73.9	56.9697	56.906	0.906038	752.964	0.96427	73.9	0.00127093
850.158	73.9	15.092	15.0751	0.0751312	827.091	0.0905575	73.9	0.00127093
286.92	73.8	31.9094	31.8737	0.873743	263.906	0.906359	73.8	0.00126921
504.068	73.7	17.035	17.016	0.0160155	481.033	0.0334279	73.7	0.00126749
912.122	73.7	19.0506	19.0294	0.0293719	889.049	0.0488445	73.7	0.00126749
817.092	73.6	40.0314	39.9867	0.986683	794.028	0.0276008	73.6	0.00126577
998.28	73.6	47.203	47.1502	0.150248	975.198	0.198496	73.6	0.00126577
663.065	73.5	2.01585	2.0136	0.0135991	640.016	0.0156596	73.5	0.00126405
525.267	73.4	38.2342	38.1915	0.191514	502.231	0.230596	73.4	0.00126233
837.46	73.4	2.39458	2.39191	0.391909	814.394	0.394357	73.4	0.00126233
181.071	73.2	42.0715	42.0245	0.0244836	158.067	0.0674871	73.2	0.00125889
608.058	73	5.01401	5.00841	0.00841031	585.014	0.0135354	73	0.00125545
775.067	73	56.0121	55.9496	0.949597	752.007	0.00685028	73	0.00125545
724.069	72.8	5.01402	5.00842	0.0084223	701.014	0.0135474	72.8	0.00125201
964.057	72.6	12.9802	12.9657	0.965701	940.979	0.978969	72.6	0.00124857
673.068	72.5	12.0189	12.0054	0.00544962	650.018	0.0177347	72.5	0.00124685
1194.12	72.5	11.0221	11.0098	0.00980161	1171.02	0.0210679	72.5	0.00124685
969.113	72.4	18.0366	18.0164	0.0164452	946.035	0.0348813	72.4	0.00124514
312.867	72	57.8556	57.791	0.790971	289.85	0.850108	72	0.00123826
447.038	72	18.0109	17.9908	0.990765	424.009	0.00917475	72	0.00123826
563.377	72	18.3383	18.3178	0.317791	540.337	0.336536	72	0.00123826
524.989	71.9	37.9561	37.9137	0.913725	501.953	0.952522	71.9	0.00123654
446.948	71.7	17.9205	17.9005	0.900506	423.919	0.918823	71.7	0.0012331
1011.1	71.7	2.01591	2.01366	0.013655	988.016	0.0157156	71.7	0.0012331
264.964	71.6	9.9534	9.94229	0.942289	241.952	0.952463	71.6	0.00123138
962.099	71.5	11.0221	11.0098	0.00979762	939.021	0.0210639	71.5	0.00122966
985.549	71.4	34.4725	34.4341	0.434053	962.469	0.469289	71.4	0.00122794
794.084	71.3	17.0236	17.0045	0.00454335	771.022	0.021944	71.3	0.00122622
635.049	71.1	32.0055	31.9698	0.969771	612.002	0.00248587	71.1	0.00122278
721.071	71	2.01575	2.0135	0.0135002	698.016	0.0155606	71	0.00122106
839.035	71	3.96912	3.96469	0.964691	815.969	0.968748	71	0.00122106
738.505	70.9	19.4506	19.4288	0.428832	715.449	0.448714	70.9	0.00121934
830.314	70.7	53.2533	53.1938	0.193819	807.248	0.248252	70.7	0.0012159
461.041	70.6	32.014	31.9782	0.978239	438.011	0.0109621	70.6	0.00121418
1142.32	70.5	17.2301	17.2109	0.210869	1119.23	0.228481	70.5	0.00121246
432.035	70.3	3.00787	3.00451	0.00450739	409.008	0.00758189	70.3	0.00120902
639.393	70.3	36.3489	36.3083	0.308341	616.345	0.345496	70.3	0.00120902
683.434	70.1	22.3844	22.3595	0.359455	660.382	0.382336	70.1	0.00120558
477.028	69.9	48.0005	47.9469	0.946938	453.996	0.996002	69.9	0.00120214
652.048	69.9	49.0038	48.9491	0.949121	628.999	0.99921	69.9	0.00120214
757.068	69.9	38.0134	37.971	0.970955	734.01	0.00981038	69.9	0.00120214
342.197	69.6	29.1802	29.1476	0.147591	319.177	0.177418	69.6	0.00119698
789.097	69.5	12.0365	12.023	0.023032	766.035	0.0353351	69.5	0.00119526
1004.33	69.4	53.253	53.1936	0.193582	981.248	0.248015	69.4	0.00119354
609.002	69.3	5.95845	5.9518	0.951796	585.958	0.957886	69.3	0.00119182
858.051	69.3	22.985	22.9593	0.959298	834.983	0.982792	69.3	0.00119182
583.33	69.1	38.2917	38.249	0.248961	560.288	0.288101	69.1	0.00118838
234.99	69	37.9847	37.9423	0.942328	211.981	0.981154	69	0.00118666
1129.1	69	4.0101	4.00562	0.00562029	1106.01	0.00971922	69	0.00118666
140.94	68.9	1.94044	1.93827	0.938274	117.94	0.940258	68.9	0.00118494
563.049	68.9	18.0107	17.9906	0.990617	540.009	0.00902677	68.9	0.00118494
911.097	68.9	18.0263	18.0061	0.0061457	888.025	0.0245713	68.9	0.00118494
833.471	68.8	56.4112	56.3482	0.348173	810.406	0.405834	68.8	0.00118322
172.974	68.7	33.9738	33.9358	0.935816	149.971	0.970542	68.7	0.0011815
707.491	68.6	46.442	46.3902	0.390192	684.438	0.437663	68.6	0.00117978
1169.16	68.5	44.0626	44.0134	0.0134473	1146.06	0.058486	68.5	0.00117806
229.017	68.3	32.0117	31.976	0.975997	206.009	0.00871828	68.3	0.00117462
584.276	68.3	39.2376	39.1937	0.193745	561.234	0.233852	68.3	0.00117462
606.1	68.1	3.05585	3.05244	0.0524368	583.056	0.0555604	68.1	0.00117118
1092.09	67.8	25.0011	24.9732	0.97323	1069	0.998785	67.8	0.00116602
351.03	67.7	38.0136	37.9711	0.971148	328.01	0.0100034	67.7	0.0011643
481.056	67.7	52.0291	51.971	0.97103	458.024	0.0242115	67.7	0.0011643
378.917	67.6	7.8951	7.88628	0.886279	355.894	0.894349	67.6	0.00116258
356.07	67.5	43.0532	43.0051	0.00509045	333.049	0.0490973	67.5	0.00116086
1170.11	67.4	45.016	44.9658	0.965763	1147.01	0.0117759	67.4	0.00115915
252.98	67.2	55.9742	55.9117	0.911691	229.969	0.968905	67.2	0.00115571
702.128	67	41.0786	41.0327	0.0327113	679.075	0.0746999	67	0.00115227
380.949	66.9	9.92739	9.91631	0.91631	357.926	0.926457	66.9	0.00115055
931.085	66.9	38.0137	37.9712	0.971208	908.01	0.0100634	66.9	0.00115055
365.046	66.8	52.0292	51.9711	0.971108	342.024	0.0242895	66.8	0.00114883
796.547	66.8	19.4868	19.4651	0.465053	773.485	0.484971	66.8	0.00114883
371.007	66.7	57.9909	57.9261	0.926101	347.985	0.985376	66.7	0.00114711
436.922	66.6	7.89513	7.88631	0.88631	413.894	0.89438	66.6	0.00114539
796.111	66.5	19.0503	19.0291	0.0290702	773.049	0.0485426	66.5	0.00114367
975.111	66.2	24.0339	24.0071	0.00710848	952.032	0.0316748	66.2	0.00113851
749.091	66	30.0359	30.0023	0.00232269	726.033	0.0330239	66	0.00113507
909.118	65.9	16.0464	16.0285	0.0284765	886.045	0.0448783	65.9	0.00113335
106.964	65.7	25.9697	25.9407	0.940742	83.9673	0.967287	65.7	0.00112991
463.003	65.7	33.9758	33.9379	0.937888	439.973	0.972617	65.7	0.00112991
621.418	65.6	18.3746	18.3541	0.354052	598.373	0.372833	65.6	0.00112819
854.116	65.6	19.0503	19.029	0.0290013	831.048	0.0484736	65.6	0.00112819
563.037	65.3	17.9983	17.9782	0.978241	539.997	0.996638	65.3	0.00112303
619.112	65.3	16.0678	16.0498	0.0498176	596.066	0.0662413	65.3	0.00112303
775.117	65.3	56.0626	56	4.09542e-05	752.057	0.0573455	65.3	0.00112303
994.128	65.3	43.0508	43.0027	0.00274408	971.047	0.0467486	65.3	0.00112303
338.018	65.2	25.0012	24.9733	0.973297	314.999	0.998852	65.2	0.00112131
473.054	65.2	44.0265	43.9774	0.977376	450.022	0.0223774	65.2	0.00112131
1125.09	65.1	0.000308	0.000307656	0.000307656	1102	0.000307971	65.1	0.00111959
119.019	65	38.0249	37.9824	0.982411	96.0213	0.0212783	65	0.00111787
407.046	64.9	36.0238	35.9836	0.98362	384.02	0.0204423	64.9	0.00111615
1141.16	64.7	16.0676	16.0497	0.0496768	1118.07	0.0661003	64.7	0.00111271
717.062	64.6	56.0123	55.9498	0.949756	694.007	0.00700927	64.6	0.00111099
1024.17	64.6	15.0919	15.075	0.0750243	1001.09	0.0904505	64.6	0.00111099
541.067	64.3	54.0346	53.9742	0.974242	518.029	0.0294731	64.3	0.00110583
1071.14	64.3	4.05692	4.05239	0.052387	1048.06	0.0565338	64.3	0.00110583
194.98	64.2	55.9804	55.9179	0.917893	171.975	0.975113	64.2	0.00110411
385.95	63.9	14.9281	14.9114	0.911426	362.927	0.926685	63.9	0.00109895
1062.34	63.7	53.2534	53.194	0.193963	1039.25	0.248396	63.7	0.00109551
382.999	63.4	11.9769	11.9636	0.963551	359.976	0.975794	63.4	0.00109035
248.992	63.2	51.9866	51.9285	0.928523	225.982	0.981662	63.2	0.00108691
153	63.1	14.0001	13.9845	0.984498	129.999	0.998809	63.1	0.00108519
304.959	63.1	49.9482	49.8925	0.89246	281.944	0.943515	63.1	0.00108519
174.969	62.9	35.9692	35.929	0.929017	151.966	0.965783	62.9	0.00108175
250.968	62.9	53.963	53.9027	0.902746	227.958	0.957905	62.9	0.00108175
917.106	62.8	24.0345	24.0077	0.00769682	894.032	0.0322638	62.8	0.00108003
500.911	62.7	13.8777	13.8622	0.862211	477.876	0.876396	62.7	0.00107831
1056.29	62.7	47.2039	47.1512	0.151168	1033.2	0.199417	62.7	0.00107831
1091.32	62.7	24.2336	24.2066	0.206578	1068.23	0.231348	62.7	0.00107831
661.356	62.6	0.30684	0.306497	0.306497	638.307	0.306811	62.6	0.00107659
388.942	62.4	17.9205	17.9005	0.900525	365.919	0.918842	62.4	0.00107316
1135.36	62.4	10.2655	10.2541	0.254085	1112.26	0.264578	62.4	0.00107316
552.946	62.3	7.90776	7.89893	0.898928	529.907	0.907011	62.3	0.00107144
582.994	62.3	37.9561	37.9138	0.913766	559.953	0.952563	62.3	0.00107144
807.096	62.2	30.0356	30.0021	0.00205399	784.033	0.0327549	62.2	0.00106972
216.991	62	19.9854	19.9631	0.963126	193.984	0.983554	62	0.00106628
394.991	62	23.969	23.9422	0.942191	371.967	0.966691	62	0.00106628
615.063	61.7	12.0188	12.0054	0.00540867	592.018	0.0176937	61.7	0.00106112
1148.11	61.7	23.0215	22.9958	0.995822	1125.02	0.0193535	61.7	0.00106112
621.091	61.6	18.0471	18.027	0.0269874	598.045	0.0454343	61.6	0.0010594
792.152	61.6	15.0918	15.0749	0.0749004	769.09	0.0903265	61.6	0.0010594
881.486	61.6	46.4205	46.3687	0.368699	858.416	0.416148	61.6	0.0010594
467.041	61.4	38.0136	37.9712	0.97116	444.01	0.0100154	61.4	0.00105596
779.14	61.2	2.0794	2.07708	0.0770801	756.079	0.0792056	61.2	0.00105252
261.046	61.1	6.03483	6.02809	0.0280945	238.034	0.034263	61.1	0.0010508
699.063	61.1	38.0135	37.971	0.971044	676.01	0.00989938	61.1	0.0010508
102.969	60.9	21.974	21.9495	0.949474	79.9719	0.971934	60.9	0.00104736
164.916	60.8	25.9162	25.8872	0.887213	141.914	0.913703	60.8	0.00104564
619.064	60.8	16.0199	16.002	0.00200105	596.018	0.0183758	60.8	0.00104564
575.413	60.6	30.3745	30.3406	0.340562	552.372	0.371609	60.6	0.0010422
905.108	60.6	12.0366	12.0231	0.0231438	882.035	0.0354471	60.6	0.0010422
180.995	60.2	41.9951	41.9482	0.948159	157.991	0.991084	60.2	0.00103532
320.912	60.2	7.89517	7.88636	0.886358	297.894	0.894428	60.2	0.00103532
396.023	60.2	25.0012	24.9733	0.973328	372.999	0.998883	60.2	0.00103532
736.126	60.2	17.0711	17.052	0.0520293	713.069	0.0694785	60.2	0.00103532
1115.14	60.2	48.0482	47.9945	0.994516	1092.04	0.0436285	60.2	0.00103532
1025.13	60.1	16.047	16.0291	0.0290578	1002.05	0.0454603	60.1	0.0010336
429.013	60	57.991	57.9262	0.926202	405.985	0.985477	60	0.00103188
465.01	60	35.9828	35.9427	0.942667	441.979	0.979447	60	0.00103188
743.44	59.7	24.385	24.3578	0.357772	720.383	0.382698	59.7	0.00102672
815.497	59.5	38.437	38.394	0.394033	792.433	0.433321	59.5	0.00102328
302.911	59.4	47.9002	47.8467	0.846697	279.896	0.895659	59.4	0.00102156
595.382	59.4	50.3435	50.2872	0.287244	572.339	0.338703	59.4	0.00102156
151.006	59	12.0056	11.9922	0.992205	128.004	0.00447699	59	0.00101468
460.906	58.9	31.8787	31.8431	0.84313	437.876	0.875715	58.9	0.00101296
660.014	58.8	56.97	56.9064	0.906436	636.965	0.964668	58.8	0.00101124
955.046	58.8	3.96891	3.96448	0.964483	931.969	0.96854	58.8	0.00101124
567.335	58.7	22.2969	22.272	0.271981	544.295	0.294772	58.7	0.00100952
679.028	58.6	17.9784	17.9583	0.958335	655.977	0.976712	58.6	0.0010078
212.931	58.2	15.9253	15.9076	0.90756	189.924	0.923838	58.2	0.00100092
312.945	58.2	57.9343	57.8697	0.869653	289.929	0.928871	58.2	0.00100092
733.543	58.1	14.4887	14.4725	0.472503	710.487	0.487312	58.1	0.000999204
969.54	58.1	18.463	18.4423	0.442339	946.461	0.461211	58.1	0.000999204
1199.32	58.1	16.2263	16.2082	0.208221	1176.22	0.224806	58.1	0.000999204
655.388	58	52.3439	52.2855	0.285501	632.339	0.339005	58	0.000997484
1054.1	58	45.0163	44.966	0.96602	1031.01	0.0120339	58	0.000997484
1040.13	57.8	31.0501	31.0154	0.0154252	1017.05	0.0471631	57.8	0.000994044
642.889	57.5	39.8449	39.8004	0.800398	619.841	0.841125	57.5	0.000988885
1172.3	57.2	47.2037	47.151	0.15096	1149.2	0.199209	57.2	0.000983726
1181.06	57.1	55.9672	55.9047	0.904705	1157.96	0.961912	57.1	0.000982006
848.088	57	13.0221	13.0076	0.00760236	825.021	0.020913	57	0.000980286
331.015	56.9	17.9983	17.9782	0.978247	307.997	0.996644	56.9	0.000978566
516.068	56.6	29.035	29.0026	0.00258625	493.032	0.0322645	56.6	0.000973407
791.112	56.5	14.052	14.0363	0.0363314	768.051	0.0506947	56.5	0.000971687
852.089	56.4	17.0228	17.0038	0.00379519	829.021	0.0211951	56.4	0.000969967
298.861	56.3	43.8496	43.8006	0.80061	275.845	0.845431	56.3	0.000968247
829.092	56.1	52.0316	51.9735	0.973533	806.027	0.0267173	56.1	0.000964808
1165.33	56.1	40.2395	40.1945	0.194526	1142.24	0.235657	56.1	0.000964808
957.533	56	6.45659	6.44939	0.449386	934.456	0.455985	56	0.000963088
699.414	55.9	38.3643	38.3215	0.321462	676.361	0.360676	55.9	0.000961368
940.275	55.8	47.2034	47.1507	0.150726	917.199	0.198975	55.8	0.000959648
1105.1	55.8	38.0135	37.9711	0.971081	1082.01	0.00993637	55.8	0.000959648
514.096	55.7	27.0631	27.0329	0.0328581	491.061	0.0605207	55.7	0.000957929
677.096	55.7	16.0466	16.0287	0.0287322	654.045	0.0451343	55.7	0.000957929
246.951	55.5	49.9459	49.8902	0.890172	223.941	0.941224	55.5	0.000954489
291.879	55.5	36.868	36.8269	0.826856	268.865	0.864541	55.5	0.000954489
577.126	55.4	32.0878	32.052	0.0519585	554.085	0.0847571	55.4	0.000952769
432.95	55.3	3.92251	3.91813	0.918126	409.922	0.922135	55.3	0.000951049
344.952	55.2	31.9352	31.8995	0.899535	321.932	0.932178	55.2	0.00094933
192.98	55.1	53.9798	53.9195	0.919477	169.975	0.974652	55.1	0.00094761
236.983	55.1	39.978	39.9334	0.933362	213.974	0.974226	55.1	0.00094761
766.422	55	47.367	47.3141	0.314141	743.363	0.362557	55	0.00094589
917.289	55	24.2182	24.1911	0.191142	894.216	0.215896	55	0.00094589
472.989	54.9	43.9617	43.9126	0.912598	449.958	0.957534	54.9	0.00094417
801.278	54.9	24.2182	24.1912	0.19118	778.216	0.215934	54.9	0.00094417
353.998	54.8	40.9812	40.9354	0.935404	330.977	0.977293	54.8	0.00094245
581.351	54.6	36.3124	36.2719	0.271851	558.309	0.308968	54.6	0.000939011
593.088	54.6	48.0492	47.9956	0.995566	570.045	0.0446794	54.6	0.000939011
865.149	54.5	30.0833	30.0497	0.0496618	842.08	0.0804114	54.5	0.000937291
994.077	54.5	43.0003	42.9523	0.95233	970.996	0.996283	54.5	0.000937291
554.081	54	9.04289	9.03279	0.0327906	531.042	0.0420338	54	0.000928692
602.008	54	56.97	56.9064	0.906365	578.965	0.964597	54	0.000928692
751.518	53.9	32.4631	32.4269	0.426852	728.46	0.460035	53.9	0.000926972
847.102	53.9	12.0365	12.0231	0.0230729	824.035	0.0353761	53.9	0.000926972
882.27	53.9	47.2039	47.1512	0.151215	859.199	0.199464	53.9	0.000926972
575.086	53.8	30.0473	30.0137	0.0137369	552.044	0.0444498	53.8	0.000925252
759.435	53.8	40.3801	40.335	0.335042	736.376	0.376317	53.8	0.000925252
889.274	53.8	54.2079	54.1474	0.147404	866.203	0.202813	53.8	0.000925252
431.086	53.7	2.05833	2.05603	0.0560277	408.058	0.0581316	53.7	0.000923533
584.883	53.7	39.8452	39.8007	0.800667	561.841	0.841394	53.7	0.000923533
614.066	53.7	11.022	11.0097	0.00971172	591.021	0.0209779	53.7	0.000923533
535.079	53.6	48.0463	47.9926	0.992628	512.042	0.0417387	53.6	0.000921813
793.107	53.6	16.0468	16.0289	0.028894	770.045	0.0452963	53.6	0.000921813
450.995	53.5	21.9673	21.9427	0.942737	427.965	0.965191	53.5	0.000920093
519.047	53.4	32.014	31.9783	0.97827	496.011	0.0109931	53.4	0.000918373
917.305	53.4	24.234	24.2069	0.206944	894.232	0.231715	53.4	0.000918373
150.992	53.3	11.9918	11.9784	0.978411	127.991	0.990668	53.3	0.000916653
237.954	53.1	40.9488	40.9031	0.903108	214.945	0.944964	53.1	0.000913214
655.155	53	52.1109	52.0527	0.0526715	632.106	0.105937	53	0.000911494
665.019	53	3.96931	3.96488	0.964878	641.969	0.968935	53	0.000911494
974.355	53	23.2788	23.2528	0.252812	951.277	0.276606	53	0.000911494
418.995	52.9	47.9735	47.9199	0.919907	395.969	0.968944	52.9	0.000909774
866.059	52.9	30.9929	30.9583	0.958286	842.99	0.989966	52.9	0.000909774
264.984	52.8	9.97307	9.96194	0.961937	241.972	0.972131	52.8	0.000908054
265.056	52.7	10.0447	10.0335	0.033497	242.044	0.0437642	52.7	0.000906335
445.023	52.6	15.9952	15.9773	0.977296	421.994	0.993645	52.6	0.000904615
485.04	52.6	56.0128	55.9502	0.950222	462.007	0.00747522	52.6	0.000904615
561.058	52.6	16.0198	16.002	0.00196009	538.018	0.0183348	52.6	0.000904615
1022.06	52.5	12.98	12.9655	0.965532	998.979	0.9788	52.5	0.000902895
1153.13	52.5	28.0321	28.0008	0.000837064	1130.03	0.0294902	52.5	0.000902895
295.103	52.4	40.0924	40.0476	0.0476055	272.089	0.088586	52.4	0.000901175
730.077	52.4	11.0218	11.0095	0.00952393	707.021	0.0207899	52.4	0.000901175
370.872	52.3	57.8556	57.791	0.790962	347.85	0.850099	52.3	0.000899455
621.042	52.3	17.9982	17.9781	0.978062	597.996	0.996459	52.3	0.000899455
166.979	52.2	27.9794	27.9481	0.948149	143.977	0.976748	52.2	0.000897736
825.454	52.2	48.3942	48.3401	0.340125	802.39	0.389591	52.2	0.000897736
945.101	52.1	52.0297	51.9716	0.971557	922.025	0.0247395	52.1	0.000896016
1008.05	52	56.9698	56.9062	0.906222	984.964	0.964454	52	0.000894296
727.461	51.9	8.40574	8.39636	0.396355	704.405	0.404947	51.9	0.000892576
853.091	51.8	18.0257	18.0056	0.00556535	830.024	0.0239904	51.8	0.000890856
1013.05	51.8	3.96907	3.96463	0.964634	989.969	0.968691	51.8	0.000890856
1167.09	51.8	41.9994	41.9525	0.952471	1144	0.995401	51.8	0.000890856
314.978	51.7	1.96112	1.95893	0.958934	291.961	0.960939	51.7	0.000889137
415.037	51.7	44.0151	43.9659	0.965927	392.011	0.0109175	51.7	0.000889137
790.083	51.7	13.0225	13.0079	0.00793099	767.021	0.0212419	51.7	0.000889137
861.118	51.6	26.0521	26.023	0.023033	838.05	0.0496622	51.6	0.000887417
232.957	51.5	35.9516	35.9114	0.911448	209.948	0.948196	51.5	0.000885697
638.078	51.4	35.0342	34.995	0.99504	615.031	0.0308498	51.4	0.000883977
338.986	51.3	25.9693	25.9403	0.940316	315.967	0.966861	51.3	0.000882257
757.456	51.3	38.4009	38.3581	0.358062	734.397	0.397314	51.3	0.000882257
523.016	51.1	35.9829	35.9427	0.942738	499.98	0.979518	51.1	0.000878818
605.06	51.1	2.01585	2.0136	0.0135981	582.016	0.0156586	51.1	0.000878818
607.013	51	3.96907	3.96464	0.964637	583.969	0.968694	51	0.000877098
671.382	51	10.3332	10.3217	0.321652	648.332	0.332214	51	0.000877098
1114.29	51	47.2035	47.1508	0.150839	1091.2	0.199088	51	0.000877098
950.087	50.8	57.0158	56.9521	0.95213	927.01	0.0104085	50.8	0.000873658
240.967	50.7	43.9619	43.9128	0.912824	217.958	0.95776	50.7	0.000871939
869.581	50.7	34.5153	34.4768	0.476783	846.512	0.512063	50.7	0.000871939
1101.12	50.7	34.0309	33.9929	0.992888	1078.03	0.0276726	50.7	0.000871939
334.984	50.6	21.9673	21.9427	0.942735	311.965	0.965189	50.6	0.000870219
546.115	50.4	1.07641	1.07521	0.0752061	523.076	0.0763063	50.4	0.000866779
995.082	50.4	44.0053	43.9561	0.956118	972.001	0.00109841	50.4	0.000866779
1083.6	50.4	16.5148	16.4964	0.496366	1060.51	0.513247	50.4	0.000866779
670.977	50.3	9.92736	9.91628	0.916275	647.926	0.926422	50.3	0.000865059
1112.1	50.3	45.0155	44.9653	0.965272	1089.01	0.011285	50.3	0.000865059
727.445	50.2	8.39011	8.38074	0.380743	704.389	0.389318	50.2	0.00086334
854.105	50.2	19.039	19.0177	0.0177039	831.037	0.0371646	50.2	0.00086334
1033.12	50.2	24.0342	24.0074	0.00736919	1010.03	0.0319358	50.2	0.00086334
813.097	50.1	36.0368	35.9965	0.996523	790.033	0.0333581	50.1	0.00086162
1059.1	50.1	50.014	49.9581	0.95812	1036.01	0.00924185	50.1	0.00086162
1084.16	50	17.0711	17.052	0.0520153	1061.07	0.0694645	50	0.0008599
324.97	49.9	11.9538	11.9405	0.940466	301.953	0.952685	49.9	0.00085818
772.308	49.8	53.2529	53.1934	0.193448	749.248	0.247881	49.8	0.00085646
1139.18	49.8	14.0881	14.0723	0.0723371	1116.09	0.0867373	49.8	0.00085646
648.073	49.7	45.0296	44.9794	0.979368	625.025	0.0253957	49.7	0.000854741
1141.11	49.7	16.013	15.9951	0.995148	1118.01	0.0115155	49.7	0.000854741
158.943	49.6	19.9435	19.9212	0.921222	135.942	0.941607	49.6	0.000853021
517.08	49.5	30.0472	30.0137	0.013656	494.044	0.0443688	49.5	0.000851301
1001.09	49.4	50.0137	49.9579	0.957879	978.009	0.00900087	49.4	0.000849581
344.977	49.3	31.9601	31.9244	0.924427	321.957	0.957095	49.3	0.000847861
408.999	49.3	37.9771	37.9347	0.934719	385.974	0.973538	49.3	0.000847861
527.013	49.3	39.9802	39.9356	0.935555	503.976	0.976421	49.3	0.000847861
704.1	49.3	43.0504	43.0023	0.00234952	681.046	0.0463536	49.3	0.000847861
683.419	49.2	22.3695	22.3445	0.344532	660.367	0.367397	49.2	0.000846142
995.103	49.1	44.0261	43.977	0.976975	972.022	0.0219764	49.1	0.000844422
263.008	49	7.9967	7.98777	0.987774	239.996	0.995948	49	0.000842702
796.099	49	19.0387	19.0174	0.0174033	773.037	0.0368637	49	0.000842702
887.096	48.9	52.0299	51.9718	0.971786	864.025	0.0249684	48.9	0.000840982
1144.11	48.9	19.0139	18.9926	0.992637	1121.01	0.012072	48.9	0.000840982
418.067	48.7	47.0454	46.9929	0.992864	395.041	0.0409513	48.7	0.000837543
782.531	48.7	5.47123	5.46512	0.465123	759.471	0.470715	48.7	0.000837543
967.098	48.5	16.0211	16.0032	0.00318572	944.02	0.0195617	48.5	0.000834103
179.996	48.4	40.9964	40.9506	0.950634	156.993	0.992539	48.4	0.000832383
181.056	48.3	42.0561	42.0091	0.00913079	158.052	0.0521185	48.3	0.000830663
200.975	48.3	3.96952	3.96509	0.96509	177.969	0.969147	48.3	0.000830663
320.924	48.3	7.90766	7.89883	0.898834	297.907	0.906917	48.3	0.000830663
848.045	48.2	12.9796	12.9651	0.96506	824.978	0.978327	48.2	0.000828944
1111.64	48	44.5567	44.507	0.506955	1088.55	0.552498	48	0.000825504
167.056	47.7	28.0558	28.0245	0.0244537	144.053	0.0531309	47.7	0.000820345
146.974	47.6	7.97434	7.96544	0.965437	123.974	0.973588	47.6	0.000818625
319.051	47.6	6.03474	6.02801	0.0280056	296.034	0.034174	47.6	0.000818625
637.077	47.6	34.0336	33.9956	0.995647	614.03	0.0304343	47.6	0.000818625
859.284	47.6	24.2184	24.1914	0.191351	836.216	0.216105	47.6	0.000818625
196.991	47.4	57.991	57.9263	0.926258	173.986	0.985533	47.4	0.000815185
463.058	47.3	34.0308	33.9928	0.992827	440.028	0.0276116	47.3	0.000813465
103.055	47.2	22.0602	22.0356	0.0355974	80.0581	0.0581463	47.2	0.000811746
423.051	47.2	52.0293	51.9712	0.971219	400.024	0.0244005	47.2	0.000811746
950.041	47.1	56.9697	56.9061	0.906101	926.964	0.964333	47.1	0.000810026
149.005	47	10.0052	9.99405	0.994049	126.004	0.00427594	47	0.000808306
214.945	47	17.9396	17.9195	0.919521	191.938	0.937857	47	0.000808306
159.891	46.9	20.8913	20.868	0.868014	136.889	0.889368	46.9	0.000806586
260.967	46.8	5.95607	5.94942	0.949422	237.956	0.95551	46.8	0.000804866
313.077	46.7	0.061074	0.0610058	0.0610058	290.061	0.0610682	46.7	0.000803147
1129.06	46.6	3.96889	3.96446	0.964456	1105.97	0.968513	46.6	0.000801427
104.993	46.5	23.9983	23.9715	0.971503	81.996	0.996033	46.5	0.000799707
1039.17	46.5	30.0834	30.0498	0.0498046	1016.08	0.0805544	46.5	0.000799707
647.049	46.4	44.0054	43.9563	0.956262	624.001	0.0012424	46.4	0.000797987
549.008	46.3	3.96923	3.9648	0.964796	525.969	0.968853	46.3	0.000796267
771.471	46.3	52.4165	52.358	0.357982	748.412	0.41156	46.3	0.000796267
1186.15	46.3	3.05593	3.05252	0.0525167	1163.06	0.0556403	46.3	0.000796267
263.04	46.1	8.029	8.02004	0.0200377	240.028	0.0282446	46.1	0.000792828
442.905	46.1	13.8778	13.8623	0.8623	419.876	0.876485	46.1	0.000792828
833.123	46.1	56.0628	56.0002	0.000191786	810.057	0.0574965	46.1	0.000792828
1115.09	46.1	48.0003	47.9467	0.946749	1092	0.995813	46.1	0.000792828
892.036	46	56.9702	56.9066	0.90663	868.965	0.964862	46	0.000791108
1068.09	46	1.00337	1.00225	0.00224663	1045	0.00327223	46	0.000791108
321.045	45.8	8.02887	8.01991	0.0199089	298.028	0.0281156	45.8	0.000787668
419.013	45.8	47.9914	47.9379	0.937857	395.987	0.986912	45.8	0.000787668
634.037	45.8	30.9933	30.9587	0.958692	610.99	0.990371	45.8	0.000787668
814.061	45.8	37.0011	36.9598	0.959756	790.998	0.997577	45.8	0.000787668
239.003	45.7	41.9973	41.9504	0.950377	215.993	0.993305	45.7	0.000785949
933.103	45.7	40.0313	39.9866	0.986615	910.028	0.0275328	45.7	0.000785949
155.001	45.6	16.0005	15.9827	0.982675	131.999	0.99903	45.6	0.000784229
251.04	45.4	54.0344	53.9741	0.974107	228.029	0.0293381	45.4	0.000780789
733.107	45.4	14.0521	14.0364	0.0364303	710.051	0.0507937	45.4	0.000780789
871.103	45.4	36.0373	35.997	0.997013	848.034	0.033849	45.4	0.000780789
148.939	45.3	9.93864	9.92754	0.927543	125.938	0.937702	45.3	0.000779069
230.941	45.3	33.9358	33.8979	0.897939	207.933	0.932627	45.3	0.000779069
323.035	45.3	10.0186	10.0074	0.00742713	300.018	0.0176677	45.3	0.000779069
241.038	45.2	44.0326	43.9835	0.983465	218.028	0.0284728	45.2	0.00077735
795.039	45.2	17.9785	17.9584	0.958377	771.977	0.976754	45.2	0.00077735
310.978	45.1	55.9669	55.9044	0.90437	287.962	0.961577	45.1	0.00077563
619.091	45.1	16.0468	16.0289	0.028921	596.045	0.0453233	45.1	0.00077563
859.299	45.1	24.2337	24.2066	0.206613	836.231	0.231384	45.1	0.00077563
1006.29	45.1	55.2115	55.1499	0.149855	983.206	0.20629	45.1	0.00077563
1090.11	45	23.0208	22.9951	0.995062	1067.02	0.0185925	45	0.00077391
793.564	44.9	16.504	16.4856	0.485593	770.502	0.502463	44.9	0.00077219
982.069	44.9	30.9928	30.9582	0.958168	958.99	0.989848	44.9	0.00077219
430.088	44.8	1.06092	1.05973	0.0597314	407.061	0.0608158	44.8	0.00077047
718.019	44.8	56.9699	56.9063	0.906267	694.964	0.964499	44.8	0.00077047
270.917	44.7	15.9065	15.8888	0.888772	247.905	0.905031	44.7	0.000768751
297.008	44.7	41.997	41.9501	0.950149	273.993	0.993076	44.7	0.000768751
780.079	44.7	3.01903	3.01566	0.0156609	757.019	0.0187468	44.7	0.000768751
865.103	44.7	30.0372	30.0037	0.00369316	842.034	0.0343958	44.7	0.000768751
233.029	44.5	36.024	35.9838	0.983787	210.021	0.0206093	44.5	0.000765311
172.936	44.4	33.9359	33.898	0.897998	149.933	0.932686	44.4	0.000763591
719.008	44.3	57.9589	57.8942	0.894173	695.953	0.953415	44.3	0.000761871
162.954	44.2	23.9542	23.9275	0.927493	139.952	0.951978	44.2	0.000760152
214.869	44.1	17.8633	17.8434	0.843356	191.862	0.861615	44.1	0.000758432
517.371	44	30.3384	30.3045	0.304541	494.336	0.335551	44	0.000756712
861.079	44	26.0132	25.9841	0.984136	838.011	0.0107259	44	0.000756712
382.976	43.9	11.9538	11.9404	0.940407	359.953	0.952626	43.9	0.000754992
675.138	43.9	14.0887	14.0729	0.0729385	652.087	0.0873392	43.9	0.000754992
891.129	43.9	56.063	56.0004	0.000412539	868.058	0.0577175	43.9	0.000754992
150.977	43.8	11.9768	11.9635	0.963468	127.976	0.97571	43.8	0.000753272
409.036	43.8	38.0136	37.9712	0.971199	386.01	0.0100544	43.8	0.000753272
563.074	43.6	18.0358	18.0156	0.0156191	540.034	0.0340544	43.6	0.000749833
592.242	43.6	47.2038	47.1511	0.15111	569.199	0.199359	43.6	0.000749833
1110.09	43.6	43.0015	42.9535	0.953461	1087	0.997415	43.6	0.000749833
749.538	43.5	30.4835	30.4494	0.449423	726.481	0.480582	43.5	0.000748113
1097.08	43.5	29.9898	29.9563	0.95629	1073.99	0.986944	43.5	0.000748113
292.996	43.4	37.9846	37.9422	0.942209	269.981	0.981035	43.4	0.000746393
801.095	43.4	24.0343	24.0074	0.00741514	778.032	0.0319818	43.4	0.000746393
924.065	43.4	30.9933	30.9587	0.958697	900.99	0.990376	43.4	0.000746393
1141.61	43.4	16.5152	16.4967	0.496737	1118.51	0.513618	43.4	0.000746393
729.322	43.3	10.267	10.2555	0.255517	706.266	0.266011	43.3	0.000744673
875.097	43.3	40.0312	39.9865	0.986474	852.027	0.0273918	43.3	0.000744673
1054.6	43.3	45.5176	45.4668	0.466771	1031.51	0.513297	43.3	0.000744673
1058.13	43.3	49.0503	48.9955	0.995526	1035.05	0.0456629	43.3	0.000744673
678.484	43.1	17.4346	17.4152	0.415152	655.433	0.432973	43.1	0.000741234
824.264	43	47.2038	47.1511	0.151104	801.199	0.199353	43	0.000739514
674.974	42.8	13.9245	13.909	0.908992	651.923	0.923225	42.8	0.000736074
358.992	42.7	45.9757	45.9244	0.924387	335.971	0.971381	42.7	0.000734355
369.029	42.7	56.0127	55.9501	0.95011	346.007	0.00736324	42.7	0.000734355
859.1	42.7	24.0346	24.0078	0.0078057	836.032	0.0323728	42.7	0.000734355
373.026	42.6	2.00459	2.00236	0.00235665	350.004	0.00440565	42.6	0.000732635
1089.14	42.6	22.0552	22.0306	0.0305999	1066.05	0.0531437	42.6	0.000732635
503.259	42.5	16.2264	16.2083	0.208258	480.225	0.224844	42.5	0.000730915
278.954	42.4	23.9432	23.9165	0.916468	255.941	0.940941	42.4	0.000729195
357.216	42.4	44.1992	44.1498	0.149801	334.195	0.194979	42.4	0.000729195
885.079	42.3	50.0131	49.9572	0.957248	862.008	0.00836893	42.3	0.000727475
893.108	42.2	0.036544	0.0365032	0.0365032	870.037	0.0365405	42.2	0.000725756
1052.08	42.2	43.0007	42.9527	0.952691	1029	0.996644	42.2	0.000725756
906.093	42.1	13.0221	13.0075	0.00754342	883.021	0.020854	42.1	0.000724036
942.526	42.1	49.4549	49.3996	0.399642	919.45	0.450193	42.1	0.000724036
1149.33	42.1	24.2339	24.2069	0.206868	1126.23	0.231639	42.1	0.000724036
519.021	42	31.9879	31.9522	0.952189	495.985	0.984886	42	0.000722316
717.112	42	56.0629	56.0003	0.000319643	694.058	0.0576245	42	0.000722316
1061.61	42	52.5257	52.4671	0.467095	1038.52	0.520785	42	0.000722316
173.451	41.8	34.4508	34.4124	0.412373	150.448	0.447587	41.8	0.000718876
936.071	41.8	43.0002	42.9522	0.95217	912.996	0.996122	41.8	0.000718876
970.673	41.8	19.5961	19.5742	0.574184	947.594	0.594214	41.8	0.000718876
1064.29	41.8	55.2111	55.1495	0.149487	1041.21	0.205921	41.8	0.000718876
667.007	41.7	5.95811	5.95146	0.951457	643.958	0.957547	41.7	0.000717157
849.117	41.7	14.0517	14.036	0.0360227	826.05	0.0503857	41.7	0.000717157
1034.32	41.7	25.2371	25.2089	0.208926	1011.23	0.234722	41.7	0.000717157
138.986	41.6	57.9912	57.9264	0.926417	115.986	0.985692	41.6	0.000715437
970.127	41.6	19.0501	19.0288	0.0288135	947.048	0.0482856	41.6	0.000715437
898.5	41.5	5.42908	5.42302	0.423022	875.429	0.428571	41.5	0.000713717
668.957	41.4	7.90761	7.89878	0.89878	645.907	0.906863	41.4	0.000711997
687.063	41.4	26.0134	25.9844	0.984393	664.011	0.0109829	41.4	0.000711997
839.57	41.4	4.50454	4.49951	0.499513	816.504	0.504118	41.4	0.000711997
863.17	41.4	28.1043	28.073	0.0729515	840.102	0.101678	41.4	0.000711997
152.062	41.3	13.0625	13.0479	0.0478853	129.061	0.0612372	41.3	0.000710277
338.968	41.2	25.9512	25.9222	0.922197	315.949	0.948723	41.2	0.000708558
669.403	41	8.35382	8.34449	0.344492	646.353	0.353031	41	0.000705118
900.979	41	7.9075	7.89867	0.898674	877.907	0.906757	41	0.000705118
737.081	40.9	18.0258	18.0056	0.00564326	714.024	0.0240683	40.9	0.000703398
896.152	40.7	3.08077	3.07733	0.077334	873.08	0.080483	40.7	0.000699959
116.993	40.6	35.9983	35.9581	0.958064	93.9949	0.99486	40.6	0.000698239
120.979	40.6	39.9845	39.9399	0.939883	97.9808	0.980753	40.6	0.000698239
350.044	40.6	37.0274	36.986	0.986009	327.024	0.0238565	40.6	0.000698239
421.974	40.6	50.9516	50.8947	0.894712	398.947	0.946792	40.6	0.000698239
1142.16	40.6	17.0715	17.0524	0.0524058	1119.07	0.0698555	40.6	0.000698239
285.022	40.4	30.011	29.9775	0.977482	262.008	0.00815826	40.4	0.000694799
699.005	40.3	37.9559	37.9136	0.913568	675.952	0.952365	40.3	0.000693079
350.961	40.2	37.9448	37.9024	0.902425	327.941	0.94121	40.2	0.00069136
468.872	40.1	39.8451	39.8006	0.800605	445.841	0.841332	40.1	0.00068964
116.984	40	35.9896	35.9494	0.949444	93.9862	0.986231	40	0.00068792
227.023	40	30.0171	29.9835	0.983535	204.014	0.0142167	40	0.00068792
466.029	40	37.0012	36.9599	0.95989	442.998	0.997711	40	0.00068792
653.057	40	50.0135	49.9577	0.957693	630.009	0.00881489	40	0.00068792
834.03	40	56.97	56.9064	0.906399	810.965	0.964631	40	0.00068792
571.052	39.9	26.0135	25.9845	0.984461	548.011	0.0110509	39.9	0.0006862
685.084	39.8	24.0342	24.0074	0.00738318	662.032	0.0319498	39.8	0.00068448
815.112	39.8	38.0519	38.0094	0.00941291	792.048	0.0483077	39.8	0.00068448
1059.25	39.8	50.1699	50.1139	0.113896	1036.17	0.165177	39.8	0.00068448
198.896	39.7	1.89093	1.88882	0.888821	175.891	0.890753	39.7	0.000682761
342.001	39.7	28.985	28.9526	0.952599	318.982	0.982226	39.7	0.000682761
529.032	39.7	41.9996	41.9527	0.95273	505.996	0.99566	39.7	0.000682761
330.937	39.5	17.9206	17.9006	0.900574	307.919	0.918891	39.5	0.000679321
367.051	39.5	54.0344	53.974	0.974049	344.029	0.0292801	39.5	0.000679321
659.056	39.4	56.0125	55.95	0.949965	636.007	0.00721825	39.4	0.000677601
777.57	39.4	0.509462	0.508893	0.508893	754.509	0.509414	39.4	0.000677601
869.481	39.3	34.415	34.3766	0.376575	846.412	0.411752	39.3	0.000675881
713.299	39.2	52.2497	52.1914	0.191407	690.245	0.244815	39.2	0.000674162
284.845	39.1	29.8338	29.8005	0.80051	261.831	0.831005	39.1	0.000672442
582.04	38.9	37.0012	36.9599	0.959932	558.998	0.997753	38.9	0.000669002
722.51	38.9	3.45545	3.45159	0.451593	699.455	0.455125	38.9	0.000669002
977.089	38.9	26.0128	25.9837	0.983729	954.01	0.0103179	38.9	0.000669002
239.059	38.7	42.0534	42.0065	0.00648475	216.049	0.0494698	38.7	0.000665563
387.054	38.6	16.0317	16.0138	0.0137639	364.03	0.0301507	38.6	0.000663843
544.003	38.6	56.9703	56.9067	0.906673	520.965	0.964906	38.6	0.000663843
547.331	38.6	2.29291	2.29035	0.290348	524.293	0.292691	38.6	0.000663843
549.361	38.6	4.32279	4.31796	0.317961	526.322	0.32238	38.6	0.000663843
564.014	38.6	18.9754	18.9542	0.95423	540.974	0.973626	38.6	0.000663843
737.033	38.6	17.9786	17.9585	0.958546	713.977	0.976923	38.6	0.000663843
207.05	38.5	10.0448	10.0336	0.0335559	184.044	0.0438232	38.5	0.000662123
301.141	38.5	46.1303	46.0788	0.0788135	278.126	0.125966	38.5	0.000662123
348.999	38.5	35.983	35.9428	0.942845	325.98	0.979625	38.5	0.000662123
567.006	38.5	21.9674	21.9428	0.942829	543.965	0.965283	38.5	0.000662123
713.042	38.5	51.9929	51.9349	0.934874	689.988	0.988019	38.5	0.000662123
725.013	38.5	5.95826	5.95161	0.951608	701.958	0.957698	38.5	0.000662123
735.102	38.5	16.0468	16.0289	0.028863	712.045	0.0452653	38.5	0.000662123
477.074	38.4	48.0464	47.9928	0.992767	454.042	0.0418777	38.4	0.000660403
479.979	38.4	50.9516	50.8947	0.894733	456.947	0.946813	38.4	0.000660403
1195.08	38.4	11.9764	11.9631	0.963076	1171.98	0.975318	38.4	0.000660403
738.094	38.3	19.0387	19.0175	0.0174822	715.037	0.0369427	38.3	0.000658683
426.06	38.2	55.0379	54.9764	0.976429	403.033	0.0326863	38.2	0.000656964
892.082	38.2	57.0161	56.9524	0.952398	869.011	0.0106775	38.2	0.000656964
1027.71	38.2	18.6295	18.6087	0.608674	1004.63	0.627716	38.2	0.000656964
350.994	38.1	37.9772	37.9348	0.934828	327.974	0.973647	38.1	0.000655244
996.092	38.1	45.0156	44.9653	0.96534	973.011	0.011353	38.1	0.000655244
258.978	38	3.96704	3.96261	0.962613	235.967	0.966668	38	0.000653524
677.072	38	16.0227	16.0048	0.00479892	654.021	0.0211766	38	0.000653524
174.998	37.9	35.9982	35.958	0.957965	151.995	0.994761	37.9	0.000651804
190.91	37.9	51.9096	51.8517	0.851658	167.905	0.904718	37.9	0.000651804
680.063	37.9	19.014	18.9927	0.992739	657.012	0.012174	37.9	0.000651804
852.295	37.9	17.2296	17.2104	0.210374	829.228	0.227986	37.9	0.000651804
407.005	37.8	35.9829	35.9427	0.942746	383.98	0.979526	37.8	0.000650084
976.313	37.8	25.2366	25.2085	0.208466	953.234	0.234261	37.8	0.000650084
221.928	37.7	24.9225	24.8947	0.894713	198.92	0.920188	37.7	0.000648365
166.964	37.6	27.9641	27.9329	0.932886	143.961	0.96147	37.6	0.000646645
854.474	37.6	19.4087	19.387	0.386981	831.407	0.40682	37.6	0.000646645
943.123	37.6	50.0517	49.9958	0.995766	920.047	0.0469263	37.6	0.000646645
210.928	37.5	13.9226	13.907	0.907006	187.921	0.921237	37.5	0.000644925
225.022	37.5	28.0168	27.9855	0.985548	202.014	0.0141856	37.5	0.000644925
908.163	37.5	15.0914	15.0746	0.0745628	885.09	0.0899885	37.5	0.000644925
192.917	37.4	53.9174	53.8572	0.857226	169.912	0.912338	37.4	0.000643205
408.978	37.4	37.9563	37.9139	0.913873	385.953	0.95267	37.4	0.000643205
1032.36	37.4	23.2785	23.2526	0.252553	1009.28	0.276347	37.4	0.000643205
796.036	37.3	18.9761	18.9549	0.954903	772.974	0.9743	37.3	0.000641485
149.045	37.2	10.0449	10.0337	0.0336848	126.044	0.0439522	37.2	0.000639766
357.067	37.2	44.0505	44.0013	0.00128685	334.046	0.0463131	37.2	0.000639766
429.1	37.1	0.073116	0.0730344	0.0730344	406.073	0.0731091	37.1	0.000638046
312.988	37	57.9775	57.9128	0.912805	289.972	0.972067	37	0.000636326
351.001	37	37.9845	37.942	0.94204	327.981	0.980866	37	0.000636326
581.021	37	35.9828	35.9427	0.942659	557.979	0.979439	37	0.000636326
1066.1	37	57.0165	56.9528	0.952811	1043.01	0.0110904	37	0.000636326
210.93	36.9	13.9248	13.9093	0.909263	187.923	0.923497	36.9	0.000634606
949.134	36.9	56.063	56.0004	0.000403549	926.058	0.0577085	36.9	0.000634606
195.051	36.7	56.0506	55.988	0.987974	172.045	0.0452667	36.7	0.000631167
614.344	36.7	11.3001	11.2875	0.287461	591.299	0.299012	36.7	0.000631167
1001.56	36.7	50.4826	50.4262	0.426186	978.478	0.477787	36.7	0.000631167
102.948	36.6	21.9537	21.9292	0.929186	79.9516	0.951626	36.6	0.000629447
459.017	36.6	29.9899	29.9564	0.956449	435.987	0.987103	36.6	0.000629447
597.067	36.5	52.0288	51.9707	0.970722	574.024	0.0239035	36.5	0.000627727
580.072	36.4	35.0341	34.995	0.994959	557.031	0.0307688	36.4	0.000626007
847.488	36.4	12.4218	12.4079	0.407913	824.421	0.42061	36.4	0.000626007
896.09	36.4	3.01926	3.01589	0.0158927	873.019	0.0189788	36.4	0.000626007
1093.1	36.4	26.0138	25.9848	0.98478	1070.01	0.0113698	36.4	0.000626007
428.956	36.3	57.9343	57.8696	0.869625	405.929	0.928843	36.3	0.000624287
453.014	36.3	23.9864	23.9597	0.959653	429.984	0.98417	36.3	0.000624287
880.096	36.3	45.0303	44.98	0.979982	857.026	0.0260096	36.3	0.000624287
989.128	36.2	38.0516	38.0091	0.00913622	966.048	0.0480308	36.2	0.000622568
1061.11	36.2	52.0237	51.9656	0.965636	1038.02	0.018812	36.2	0.000622568
1012.1	36.1	3.01939	3.01601	0.0160145	989.019	0.0191008	36.1	0.000620848
1085.11	36.1	18.0255	18.0053	0.00532961	1062.02	0.0237544	36.1	0.000620848
808.053	36	30.9929	30.9583	0.958325	784.99	0.990005	36	0.000619128
865.076	36	30.0103	29.9768	0.976803	842.007	0.00747833	36	0.000619128
1112.61	36	45.5177	45.4669	0.466882	1089.51	0.513408	36	0.000619128
803.074	35.9	26.0136	25.9845	0.984515	780.011	0.0111048	35.9	0.000617408
821.596	35.9	44.5357	44.486	0.485953	798.531	0.531475	35.9	0.000617408
1053.09	35.9	44.0036	43.9544	0.954431	1030	0.99941	35.9	0.000617408
1124.1	35.9	57.0165	56.9529	0.952852	1101.01	0.0111314	35.9	0.000617408
674.03	35.8	12.9803	12.9658	0.965786	650.979	0.979054	35.8	0.000615688
907.124	35.8	14.0524	14.0367	0.036663	884.051	0.0510267	35.8	0.000615688
897.612	35.7	4.54099	4.53592	0.535923	874.541	0.540565	35.7	0.000613969
1170.61	35.7	45.5177	45.4669	0.466922	1147.51	0.513449	35.7	0.000613969
803.461	35.6	26.4007	26.3712	0.371173	780.398	0.398158	35.6	0.000612249
173.907	35.5	34.907	34.868	0.868014	150.904	0.903694	35.5	0.000610529
1167.14	35.5	42.0465	41.9996	0.999568	1144.04	0.0425464	35.5	0.000610529
294.991	35.4	39.9804	39.9357	0.935741	271.977	0.976607	35.4	0.000608809
306.972	35.4	51.9606	51.9026	0.902553	283.956	0.955665	35.4	0.000608809
370.994	35.4	57.9776	57.9129	0.912856	347.972	0.972118	35.4	0.000608809
481.262	35.4	52.2348	52.1765	0.17652	458.23	0.229912	35.4	0.000608809
912.1	35.2	19.0291	19.0078	0.00782597	889.027	0.0272766	35.2	0.00060537
458.063	35.1	29.0352	29.0028	0.00277504	435.032	0.0324534	35.1	0.00060365
794.29	35	17.2298	17.2105	0.210533	771.228	0.228145	35	0.00060193
283.031	34.9	28.0197	27.9884	0.988416	260.017	0.0170564	34.9	0.00060021
215.002	34.8	17.9961	17.976	0.976047	191.994	0.994442	34.8	0.00059849
617.33	34.8	14.2858	14.2698	0.269817	594.284	0.28442	34.8	0.00059849
503.053	34.7	16.0202	16.0023	0.00226875	480.019	0.0186438	34.7	0.000596771
925.513	34.7	32.442	32.4058	0.405759	902.439	0.43892	34.7	0.000596771
992.319	34.7	41.2423	41.1962	0.196214	969.238	0.238369	34.7	0.000596771
424.939	34.6	53.9172	53.857	0.856991	401.912	0.912102	34.6	0.000595051
719.091	34.6	0.036711	0.03667	0.03667	696.037	0.0367075	34.6	0.000595051
771.047	34.6	51.9927	51.9346	0.934616	747.988	0.98776	34.6	0.000595051
838.084	34.6	3.01851	3.01514	0.0151425	815.018	0.0182279	34.6	0.000595051
970.542	34.6	19.4658	19.444	0.444039	947.464	0.463936	34.6	0.000595051
135.014	34.5	54.0198	53.9595	0.959511	112.015	0.0147275	34.5	0.000593331
589.101	34.5	44.0628	44.0136	0.0135871	566.059	0.058626	34.5	0.000593331
482.024	34.4	52.9962	52.937	0.93701	458.991	0.99118	34.4	0.000591611
997.7	34.4	46.6235	46.5714	0.571435	974.619	0.619091	34.4	0.000591611
301.848	34.3	46.8367	46.7844	0.784395	278.832	0.832269	34.3	0.000589891
402.901	34.3	31.8786	31.843	0.843049	379.876	0.875634	34.3	0.000589891
807.071	34.3	30.0104	29.9769	0.976892	784.008	0.00756732	34.3	0.000589891
763.177	34.2	44.1219	44.0726	0.0725941	740.118	0.117693	34.2	0.000588172
968.306	34.2	17.2293	17.2101	0.210107	945.228	0.227718	34.2	0.000588172
1191.01	34.2	7.90772	7.89889	0.898889	1167.91	0.906972	34.2	0.000588172
120.98	34.1	39.9854	39.9407	0.940702	97.9816	0.981573	34.1	0.000586452
249.035	34.1	52.0295	51.9714	0.971375	226.025	0.0245575	34.1	0.000586452
306.852	34.1	51.8411	51.7832	0.783197	283.836	0.836186	34.1	0.000586452
807.144	34.1	30.0834	30.0498	0.0497706	784.081	0.0805204	34.1	0.000586452
897.04	34.1	3.96894	3.96451	0.964512	873.969	0.968569	34.1	0.000586452
168.008	34	29.0083	28.9759	0.97592	145.006	0.00557097	34	0.000584732
705.513	34	44.4633	44.4137	0.413682	682.459	0.45913	34	0.000584732
726.962	34	7.90765	7.89882	0.898821	703.907	0.906904	34	0.000584732
775.07	34	56.0153	55.9527	0.952734	752.01	0.00998999	34	0.000584732
1133.27	34	8.17705	8.16792	0.167917	1110.18	0.176276	34	0.000584732
827.073	33.9	50.0128	49.957	0.956997	804.008	0.00811796	33.9	0.000583012
841.024	33.9	5.95792	5.95127	0.95127	817.957	0.95736	33.9	0.000583012
873.118	33.9	38.0524	38.0099	0.00987339	850.049	0.0487687	33.9	0.000583012
958.536	33.9	7.4598	7.45148	0.451475	935.459	0.4591	33.9	0.000583012
561.106	33.7	16.0679	16.05	0.0499764	538.066	0.0664003	33.7	0.000579573
634.458	33.7	31.4144	31.3794	0.379361	611.411	0.411472	33.7	0.000579573
831.268	33.7	54.208	54.1475	0.147503	808.203	0.202912	33.7	0.000579573
294.829	33.5	39.8184	39.7739	0.773891	271.815	0.814592	33.5	0.000576133
854.041	33.5	18.9755	18.9543	0.954325	830.974	0.973721	33.5	0.000576133
762.055	33.4	43.0005	42.9524	0.952446	738.996	0.996399	33.4	0.000574413
115.055	33.2	34.0602	34.0222	0.0221681	92.057	0.0569828	33.2	0.000570974
167.04	33.1	28.0405	28.0092	0.00916076	144.038	0.0378224	33.1	0.000569254
290.994	33.1	35.983	35.9429	0.942864	267.98	0.979644	33.1	0.000569254
855.108	33.1	20.0419	20.0195	0.019514	832.04	0.0399999	33.1	0.000569254
840.125	33	5.05971	5.05406	0.0540633	817.059	0.0592351	33	0.000567534
1083.1	32.9	16.0127	15.9948	0.994817	1060.01	0.0111845	32.9	0.000565814
166.917	32.8	27.9167	27.8855	0.885519	143.914	0.914054	32.8	0.000564094
521.009	32.7	33.9759	33.9379	0.937939	497.973	0.972668	32.7	0.000562375
689.517	32.7	28.468	28.4362	0.436242	666.465	0.465341	32.7	0.000562375
445.048	32.6	16.0202	16.0023	0.00234766	422.019	0.0187228	32.6	0.000560655
511.019	32.6	23.9865	23.9597	0.959723	487.984	0.984241	32.6	0.000560655
810.448	32.6	33.3879	33.3506	0.350571	787.385	0.384698	32.6	0.000560655
911.144	32.6	18.0732	18.0531	0.0530633	888.072	0.0715369	32.6	0.000560655
736.948	32.5	17.8936	17.8737	0.873661	713.892	0.891951	32.5	0.000558935
954.096	32.5	3.01913	3.01576	0.0157638	931.019	0.0188498	32.5	0.000558935
440.957	32.4	11.9293	11.916	0.916026	417.928	0.928219	32.4	0.000557215
316.939	32.3	3.92246	3.91808	0.918084	293.922	0.922093	32.3	0.000555495
518.047	32.3	31.0143	30.9797	0.979696	495.011	0.0113975	32.3	0.000555495
738.105	32.3	19.0505	19.0292	0.0292191	715.049	0.0486916	32.3	0.000555495
787.466	32.3	10.4056	10.394	0.393973	764.405	0.404609	32.3	0.000555495
858.345	32.3	23.2791	23.2531	0.253129	835.277	0.276924	32.3	0.000555495
1173.14	32.2	48.048	47.9943	0.994317	1150.04	0.0434296	32.2	0.000553776
549.311	32.1	4.2724	4.26763	0.267627	526.272	0.271994	32.1	0.000552056
380.811	31.9	9.78955	9.77861	0.778614	357.789	0.78862	31.9	0.000548616
387.017	31.9	15.9952	15.9773	0.977315	363.994	0.993664	31.9	0.000548616
910.094	31.9	17.0231	17.0041	0.00412582	887.022	0.0215261	31.9	0.000548616
1116.14	31.9	49.0505	48.9957	0.995707	1093.05	0.0458439	31.9	0.000548616
249.832	31.8	52.8262	52.7672	0.767196	226.821	0.821192	31.8	0.000546896
746.423	31.8	27.3678	27.3373	0.337282	723.365	0.365256	31.8	0.000546896
204.926	31.7	7.92039	7.91155	0.911548	181.92	0.919644	31.7	0.000545177
594.088	31.4	49.0495	48.9948	0.994769	571.045	0.0449049	31.4	0.000540017
1193.36	31.4	10.2654	10.2539	0.253937	1170.26	0.264429	31.4	0.000540017
789.445	31.3	12.3851	12.3712	0.371243	766.384	0.383902	31.3	0.000538297
829.513	31.3	52.4529	52.3943	0.394313	806.448	0.447927	31.3	0.000538297
588.039	31.2	43.0005	42.9525	0.952493	564.996	0.996446	31.2	0.000536578
154.908	31.1	15.9079	15.8901	0.890088	131.906	0.906348	31.1	0.000534858
307.04	31.1	52.0293	51.9712	0.971207	284.024	0.0243885	31.1	0.000534858
713.429	31.1	52.3799	52.3214	0.321392	690.375	0.374932	31.1	0.000534858
1060.25	31.1	51.1698	51.1127	0.112669	1037.16	0.164973	31.1	0.000534858
472.946	31	43.9188	43.8697	0.869736	449.915	0.914628	31	0.000533138
518.911	30.9	31.8786	31.843	0.842991	495.876	0.875576	30.9	0.000531418
929.107	30.9	36.0358	35.9955	0.995546	906.032	0.0323802	30.9	0.000531418
1071.06	30.9	3.96933	3.96489	0.964895	1047.97	0.968952	30.9	0.000531418
471.075	30.8	42.0473	42.0003	0.000325636	448.043	0.0433044	30.8	0.000529698
284.99	30.6	29.9786	29.9451	0.945119	261.976	0.975761	30.6	0.000526259
354.994	30.6	41.9777	41.9308	0.930801	331.974	0.973709	30.6	0.000526259
618.143	30.6	15.0995	15.0826	0.0826088	595.098	0.0980428	30.6	0.000526259
769.068	30.6	50.0131	49.9572	0.957236	746.008	0.00835693	30.6	0.000526259
831.107	30.6	54.0467	53.9863	0.986333	808.042	0.0415769	30.6	0.000526259
105.034	30.2	24.0395	24.0126	0.0126373	82.0372	0.0372093	30.2	0.00051938
550.052	30.1	5.01396	5.00836	0.00835937	527.013	0.0134844	30.1	0.00051766
211.907	30	14.9019	14.8853	0.885252	188.9	0.900484	30	0.00051594
576.053	30	31.0143	30.9797	0.979657	553.011	0.0113585	30	0.00051594
798.983	30	21.9231	21.8986	0.898593	775.921	0.921001	30	0.00051594
1090.07	29.8	22.985	22.9593	0.959292	1066.98	0.982786	29.8	0.0005125
168.94	29.7	29.9402	29.9067	0.90673	145.937	0.937333	29.7	0.000510781
428.999	29.7	57.9773	57.9126	0.912577	405.972	0.971839	29.7	0.000510781
340.181	29.6	27.1644	27.1341	0.134082	317.162	0.161848	29.6	0.000509061
808.072	29.6	31.012	30.9774	0.977394	785.009	0.00909271	29.6	0.000509061
1031.14	29.6	22.056	22.0313	0.0313381	1008.05	0.0538827	29.6	0.000509061
410.867	29.5	39.845	39.8005	0.800524	387.841	0.841251	29.5	0.000507341
576.031	29.5	30.9929	30.9583	0.958251	552.99	0.989931	29.5	0.000507341
1148.62	29.4	23.5225	23.4962	0.496223	1125.52	0.520266	29.4	0.000505621
467.005	29.3	37.9771	37.9347	0.93472	443.974	0.973539	29.3	0.000503901
912.111	29.3	19.0393	19.018	0.0180445	889.038	0.0375056	29.3	0.000503901
916.35	29.3	23.2785	23.2525	0.252481	893.276	0.276275	29.3	0.000503901
296.894	29.2	41.8834	41.8366	0.836616	273.879	0.879427	29.2	0.000502182
722.395	29.2	3.3405	3.33677	0.336771	699.34	0.340185	29.2	0.000502182
751.117	29.2	32.0622	32.0264	0.0263801	728.059	0.0591525	29.2	0.000502182
771.487	29.2	52.432	52.3735	0.373455	748.427	0.427048	29.2	0.000502182
741.461	29.1	22.4062	22.3812	0.381192	718.404	0.404095	29.1	0.000500462
646.044	29	43.0006	42.9526	0.952554	622.997	0.996507	29	0.000498742
913.088	29	20.0165	19.9942	0.994183	890.015	0.0146433	29	0.000498742
378.93	28.8	7.90764	7.89881	0.898805	355.907	0.906888	28.8	0.000495302
1069.1	28.8	2.01549	2.01324	0.0132365	1046.02	0.0152966	28.8	0.000495302
634.095	28.7	31.0509	31.0162	0.0162273	611.048	0.047966	28.7	0.000493583
477.019	28.6	47.9915	47.9379	0.937938	453.987	0.986993	28.6	0.000491863
511.067	28.6	24.0342	24.0074	0.00737019	488.032	0.0319368	28.6	0.000491863
545.402	28.6	0.363998	0.363592	0.363592	522.364	0.363964	28.6	0.000491863
672.071	28.6	11.0221	11.0098	0.00983258	649.021	0.0210989	28.6	0.000491863
714.303	28.6	53.2533	53.1938	0.193807	691.248	0.24824	28.6	0.000491863
766.258	28.6	47.2037	47.1509	0.150943	743.199	0.199192	28.6	0.000491863
879.071	28.6	44.0055	43.9563	0.956326	856.001	0.00130639	28.6	0.000491863
287.038	28.5	32.0266	31.9908	0.990842	264.024	0.0235779	28.5	0.000490143
421.036	28.5	50.0136	49.9578	0.957799	398.009	0.00892088	28.5	0.000490143
619.039	28.5	15.9952	15.9774	0.977389	595.994	0.993738	28.5	0.000490143
1025.6	28.5	16.5145	16.496	0.496036	1002.51	0.512916	28.5	0.000490143
424.018	28.4	52.9962	52.937	0.937029	400.991	0.991199	28.4	0.000488423
471.027	28.4	41.9997	41.9528	0.952769	447.996	0.995699	28.4	0.000488423
235.944	28.3	38.9383	38.8949	0.894853	212.935	0.934654	28.3	0.000486703
266.939	28.3	11.928	11.9147	0.914654	243.927	0.926846	28.3	0.000486703
569.072	28.1	24.0339	24.007	0.00703157	546.032	0.0315978	28.1	0.000483264
1124.06	28.1	56.97	56.9064	0.906374	1100.96	0.964606	28.1	0.000483264
394.976	28	23.9541	23.9274	0.927358	371.952	0.951842	28	0.000481544
621.029	28	17.9849	17.9648	0.964777	597.983	0.98316	28	0.000481544
664.469	28	3.41943	3.41561	0.415612	641.419	0.419107	28	0.000481544
1033.3	28	24.2194	24.1924	0.192362	1010.22	0.217118	28	0.000481544
619.032	27.9	15.9882	15.9703	0.970326	595.987	0.986669	27.9	0.000479824
721.133	27.9	2.0786	2.07628	0.07628	698.078	0.0784047	27.9	0.000479824
260.931	27.8	5.91962	5.91301	0.913013	237.919	0.919064	27.8	0.000478104
647.459	27.8	44.4149	44.3653	0.365315	624.411	0.410714	27.8	0.000478104
1073.6	27.8	6.51459	6.50731	0.507313	1050.51	0.513972	27.8	0.000478104
348.921	27.7	35.9042	35.8641	0.864103	325.901	0.900803	27.7	0.000476385
354	27.7	40.9836	40.9379	0.937871	330.98	0.979763	27.7	0.000476385
679.035	27.7	17.9854	17.9653	0.965317	655.984	0.983701	27.7	0.000476385
854.047	27.6	18.9814	18.9602	0.960228	830.98	0.97963	27.6	0.000474665
1135.27	27.6	10.1745	10.1632	0.163187	1112.17	0.173587	27.6	0.000474665
277.997	27.5	22.9857	22.96	0.960047	254.984	0.983542	27.5	0.000472945
713.079	27.5	52.0294	51.9713	0.971323	690.025	0.0245055	27.5	0.000472945
965.55	27.5	14.473	14.4568	0.456804	942.472	0.471598	27.5	0.000472945
1091.12	27.5	24.0343	24.0074	0.00744011	1068.03	0.0320068	27.5	0.000472945
547.054	27.3	2.01591	2.01366	0.013657	524.016	0.0157176	27.3	0.000469505
712.157	27.3	51.1077	51.0506	0.0506027	689.103	0.102843	27.3	0.000469505
751.06	27.2	32.0052	31.9694	0.969444	728.002	0.0021579	27.2	0.000467786
579.072	27.1	34.0336	33.9956	0.995606	556.03	0.0303933	27.1	0.000466066
1028.13	27.1	19.0494	19.0281	0.0280953	1005.05	0.0475667	27.1	0.000466066
166.133	26.9	27.1329	27.1026	0.102634	143.13	0.130368	26.9	0.000462626
413	26.9	41.9778	41.9309	0.930892	389.974	0.9738	26.9	0.000462626
1026.31	26.9	17.2298	17.2105	0.210547	1003.23	0.228159	26.9	0.000462626
745.107	26.8	26.0522	26.0231	0.0230809	722.05	0.0497102	26.8	0.000460906
851.112	26.8	16.0467	16.0287	0.0287452	828.045	0.0451473	26.8	0.000460906
200.929	26.7	3.92393	3.91955	0.919551	177.924	0.923561	26.7	0.000459187
500.013	26.7	12.9802	12.9657	0.965703	476.979	0.978971	26.7	0.000459187
701.29	26.7	40.2409	40.1959	0.195927	678.237	0.237059	26.7	0.000459187
845.508	26.6	10.4426	10.4309	0.430903	822.442	0.441577	26.6	0.000457467
1141.14	26.6	16.047	16.0291	0.0291197	1118.05	0.0455223	26.6	0.000457467
358.967	26.5	45.9509	45.8996	0.899575	335.947	0.946544	26.5	0.000455747
634.058	26.4	31.0143	30.9797	0.979708	611.011	0.0114095	26.4	0.000454027
656.391	26.4	53.3473	53.2877	0.287691	633.342	0.34222	26.4	0.000454027
919.085	26.4	26.0139	25.9849	0.984897	896.011	0.0114868	26.4	0.000454027
990.093	26.4	39.0167	38.9731	0.973109	967.013	0.0129896	26.4	0.000454027
1008.09	26.4	57.0166	56.953	0.95296	985.011	0.0112394	26.4	0.000454027
163.886	26.3	24.8858	24.858	0.858003	140.883	0.88344	26.3	0.000452307
308.882	26.3	53.8708	53.8106	0.81063	285.866	0.865695	26.3	0.000452307
1090.37	26.3	23.2802	23.2542	0.254162	1067.28	0.277958	26.3	0.000452307
683.325	26.2	22.2757	22.2509	0.250877	660.274	0.273646	26.2	0.000450588
822.09	26.2	45.0297	44.9794	0.979391	799.025	0.0254187	26.2	0.000450588
1199.17	26.2	16.0684	16.0505	0.0504868	1176.07	0.0669112	26.2	0.000450588
265.041	26.1	10.0297	10.0185	0.0184838	242.029	0.0287356	26.1	0.000448868
497.015	26.1	9.98219	9.97104	0.971041	473.981	0.981244	26.1	0.000448868
557.057	26.1	12.0188	12.0054	0.00538769	534.018	0.0176727	26.1	0.000448868
1027.12	26	18.0366	18.0165	0.0165061	1004.03	0.0349423	26	0.000447148
1086.12	26	19.0293	19.0081	0.00809866	1063.03	0.0275496	26	0.000447148
576.917	25.9	31.8791	31.8436	0.843551	553.876	0.876137	25.9	0.000445428
800.339	25.9	23.2789	23.2529	0.252899	777.277	0.276693	25.9	0.000445428
390.024	25.8	19.0018	18.9805	0.980537	367	0.99996	25.8	0.000443708
1024.6	25.8	15.5133	15.496	0.495964	1001.51	0.511821	25.8	0.000443708
815.513	25.7	38.4525	38.4095	0.409516	792.449	0.44882	25.7	0.000441989
352.78	25.6	39.7634	39.719	0.718954	329.76	0.759598	25.6	0.000440269
805.165	25.6	28.1044	28.073	0.0730304	782.102	0.101757	25.6	0.000440269
338.922	25.5	25.9057	25.8767	0.876728	315.903	0.903207	25.5	0.000438549
685.398	25.5	24.3483	24.3211	0.321122	662.346	0.34601	25.5	0.000438549
781.428	25.5	4.36785	4.36297	0.362975	758.367	0.367439	25.5	0.000438549
1072.1	25.5	5.01389	5.00829	0.00828845	1049.01	0.0134134	25.5	0.000438549
292.988	25.4	37.9774	37.935	0.935027	269.974	0.973846	25.4	0.000436829
410.955	25.4	39.9333	39.8887	0.888665	387.929	0.929483	25.4	0.000436829
906.052	25.4	12.9803	12.9658	0.96584	882.979	0.979108	25.4	0.000436829
1141.11	25.4	16.0214	16.0035	0.00354832	1118.02	0.0199247	25.4	0.000436829
190.91	25.3	51.9102	51.8523	0.852268	167.905	0.905328	25.3	0.000435109
706.115	25.3	45.0659	45.0156	0.015569	683.062	0.0616332	25.3	0.000435109
436.935	25.2	7.90779	7.89896	0.898956	413.907	0.907039	25.2	0.00043339
537.046	25.2	50.0134	49.9575	0.957532	514.009	0.00865291	25.2	0.00043339
677.366	25.2	16.3163	16.2981	0.298131	654.315	0.314809	25.2	0.00043339
312.876	25.1	57.8651	57.8005	0.80049	289.86	0.859637	25.1	0.00043167
595.052	25.1	50.0134	49.9575	0.957533	572.009	0.00865391	25.1	0.00043167
923.154	25.1	30.0833	30.0497	0.0497027	900.08	0.0804524	25.1	0.00043167
1044.12	25.1	35.0346	34.9955	0.995516	1021.03	0.0313267	25.1	0.00043167
679.084	25	18.0351	18.015	0.0149718	656.033	0.0334065	25	0.00042995
790.04	25	12.9799	12.9654	0.965429	766.979	0.978696	25	0.00042995
218.939	24.9	21.9332	21.9087	0.908701	195.931	0.93112	24.9	0.00042823
743.09	24.9	24.0351	24.0083	0.00827318	720.033	0.0328407	24.9	0.00042823
328.04	24.8	15.0238	15.0071	0.00705825	305.022	0.0224149	24.8	0.00042651
366.796	24.8	53.7795	53.7194	0.719443	343.774	0.774414	24.8	0.00042651
875.012	24.8	39.9464	39.9018	0.901769	851.943	0.9426	24.8	0.00042651
303.003	24.7	47.9917	47.9381	0.938065	279.987	0.98712	24.7	0.000424791
1129.15	24.7	4.05829	4.05376	0.0537565	1106.06	0.0579047	24.7	0.000424791
585.01	24.6	39.972	39.9273	0.927325	561.968	0.968182	24.6	0.000423071
1032.07	24.6	22.9846	22.9589	0.958901	1008.98	0.982395	24.6	0.000423071
266.834	24.5	11.8234	11.8102	0.810191	243.822	0.822276	24.5	0.000421351
641	24.4	37.9559	37.9135	0.913537	617.952	0.952334	24.4	0.000419631
876.307	24.4	41.2415	41.1954	0.195442	853.238	0.237597	24.4	0.000419631
1120.34	24.4	53.2531	53.1937	0.193674	1097.25	0.248107	24.4	0.000419631
619.403	24.3	16.3588	16.3406	0.340573	596.357	0.357294	24.3	0.000417911
689.158	24.3	28.1091	28.0777	0.0776732	666.106	0.106405	24.3	0.000417911
1033.1	24.3	24.0134	23.9866	0.986632	1010.01	0.0111778	24.3	0.000417911
392.989	24.2	21.9674	21.9428	0.942836	369.965	0.96529	24.2	0.000416192
869.086	24.2	34.0199	33.9819	0.981906	846.017	0.0166796	24.2	0.000416192
530.997	24.1	43.9643	43.9152	0.915216	507.96	0.960154	24.1	0.000414472
661.086	24.1	0.03642	0.0363793	0.0363793	638.036	0.0364166	24.1	0.000414472
306.997	24	51.9865	51.9284	0.928424	283.982	0.981563	24	0.000412752
794.437	24	17.377	17.3575	0.357549	771.375	0.375311	24	0.000412752
979.181	24	28.1044	28.073	0.0730334	956.102	0.10176	24	0.000412752
147.051	23.9	8.05066	8.04167	0.0416716	124.05	0.0499006	23.9	0.000411032
489.056	23.8	2.0228	2.02054	0.0205383	466.023	0.0226059	23.8	0.000409312
1028.11	23.8	19.0293	19.0081	0.00809766	1005.03	0.0275486	23.8	0.000409312
715.409	23.7	54.3593	54.2986	0.298602	692.354	0.354165	23.7	0.000407593
1077.13	23.7	10.0443	10.0331	0.0330715	1054.04	0.0433383	23.7	0.000407593
225.923	23.6	28.9175	28.8852	0.885202	202.915	0.914761	23.6	0.000405873
973.132	23.5	22.055	22.0304	0.0303882	950.053	0.0529318	23.5	0.000404153
1083.12	23.5	16.0313	16.0134	0.0134063	1060.03	0.0297927	23.5	0.000404153
366.934	23.4	53.9172	53.857	0.85697	343.912	0.912081	23.4	0.000402433
711.063	23.4	50.0134	49.9576	0.957555	688.009	0.0086759	23.4	0.000402433
974.062	23.4	22.985	22.9593	0.95931	950.983	0.982804	23.4	0.000402433
1021.1	23.4	12.0184	12.005	0.00498614	998.017	0.0172708	23.4	0.000402433
1080.07	23.4	12.98	12.9655	0.965463	1056.98	0.978731	23.4	0.000402433
179.016	23.3	40.0158	39.9711	0.971089	156.012	0.0119912	23.3	0.000400713
364.965	23.3	51.9488	51.8908	0.890788	341.944	0.943887	23.3	0.000400713
366.013	23.3	52.9962	52.937	0.937048	342.991	0.991218	23.3	0.000400713
501.961	23.3	14.9282	14.9115	0.911488	478.927	0.926747	23.3	0.000400713
795.086	23.3	18.0253	18.0051	0.00512484	772.024	0.0235494	23.3	0.000400713
200.972	23.1	3.96704	3.96261	0.962612	177.967	0.966667	23.1	0.000397274
1161.65	23.1	36.56	36.5191	0.519135	1138.56	0.556505	23.1	0.000397274
194.012	23	55.012	54.9506	0.950604	171.007	0.00683475	23	0.000395554
379.051	23	8.02899	8.02002	0.0200198	356.028	0.0282266	23	0.000395554
859.524	23	24.458	24.4307	0.430703	836.456	0.455703	23	0.000395554
873.539	23	38.4734	38.4305	0.430473	850.47	0.469799	23	0.000395554
956.136	23	5.0592	5.05356	0.0535558	933.059	0.0587271	23	0.000395554
551.34	22.9	6.30177	6.29473	0.294731	528.301	0.301173	22.9	0.000393834
165.07	22.8	26.0703	26.0412	0.0411707	142.068	0.0678185	22.8	0.000392114
509	22.8	21.9672	21.9427	0.942708	485.965	0.965162	22.8	0.000392114
593.351	22.8	48.3131	48.2591	0.259111	570.308	0.308495	22.8	0.000392114
758.899	22.8	39.8446	39.8001	0.80009	735.841	0.840817	22.8	0.000392114
773.102	22.8	54.0472	53.9868	0.986841	750.042	0.0420859	22.8	0.000392114
1003.11	22.8	52.0306	51.9725	0.972537	980.026	0.0257204	22.8	0.000392114
445.254	22.7	16.2265	16.2084	0.208367	422.225	0.224953	22.7	0.000390395
494.992	22.7	7.95867	7.94978	0.94978	471.958	0.957915	22.7	0.000390395
872.066	22.7	37.0001	36.9588	0.958788	848.997	0.996608	22.7	0.000390395
1109.13	22.6	42.0469	42	0.999967	1086.04	0.0429454	22.6	0.000388675
1177.62	22.6	52.5251	52.4664	0.466428	1154.52	0.520117	22.6	0.000388675
455.041	22.4	26.0136	25.9846	0.984579	432.011	0.0111688	22.4	0.000385235
627.078	22.4	24.0341	24.0072	0.00724233	604.032	0.0318088	22.4	0.000385235
763.06	22.4	44.0052	43.956	0.956034	740.001	0.00101442	22.4	0.000385235
1052.13	22.4	43.0511	43.0031	0.00306472	1029.05	0.0470695	22.4	0.000385235
807.123	22.3	30.0628	30.0292	0.0292336	784.06	0.0599624	22.3	0.000383515
450.951	22.2	21.9234	21.8989	0.898926	427.921	0.921335	22.2	0.000381796
1086.76	22.2	19.6691	19.6471	0.647134	1063.67	0.667239	22.2	0.000381796
838.146	22.1	3.0806	3.07716	0.0771632	815.08	0.080312	22.1	0.000380076
947.576	22.1	54.5048	54.4439	0.443923	924.5	0.499636	22.1	0.000380076
161.03	22	22.0299	22.0053	0.00532219	138.028	0.0278401	22	0.000378356
173.451	22	34.4514	34.4129	0.412922	150.448	0.448137	22	0.000378356
913.634	22	20.5626	20.5397	0.539684	890.561	0.560702	22	0.000378356
934.313	22	41.2422	41.1962	0.196163	911.238	0.238318	22	0.000378356
1009.1	22	0.014756	0.0147395	0.0147395	986.015	0.0147546	22	0.000378356
1055.1	22	46.02	45.9686	0.96864	1032.02	0.0156791	22	0.000378356
819.144	21.9	42.0833	42.0363	0.0363014	796.079	0.079317	21.9	0.000376636
885.064	21.9	49.9987	49.9429	0.942854	861.994	0.99396	21.9	0.000376636
1032.1	21.9	23.0218	22.9961	0.9961	1009.02	0.0196314	21.9	0.000376636
562.932	21.8	17.8935	17.8735	0.873508	539.892	0.891798	21.8	0.000374916
644.122	21.8	41.0786	41.0327	0.0327003	621.075	0.0746889	21.8	0.000374916
963.113	21.8	12.0363	12.0228	0.0228352	940.035	0.0351381	21.8	0.000374916
735.523	21.7	16.4682	16.4498	0.449832	712.467	0.466665	21.7	0.000373197
932.088	21.7	39.0166	38.973	0.972998	909.013	0.0128786	21.7	0.000373197
226.93	21.6	29.9247	29.8913	0.891278	203.922	0.921865	21.6	0.000371477
280.012	21.6	25.0015	24.9735	0.973536	256.999	0.999091	21.6	0.000371477
359.217	21.6	46.2006	46.149	0.148986	336.196	0.19621	21.6	0.000371477
802.981	21.6	25.9205	25.8915	0.891549	779.918	0.918044	21.6	0.000371477
1150.09	21.6	25.0015	24.9736	0.973581	1127	0.999136	21.6	0.000371477
414.937	21.4	43.9149	43.8658	0.865849	391.911	0.910737	21.4	0.000368037
827.066	21.4	50.0053	49.9495	0.949486	804.001	0.000598668	21.4	0.000368037
870.584	21.4	35.5187	35.4791	0.479082	847.515	0.515388	21.4	0.000368037
910.3	21.4	17.229	17.2097	0.209746	887.227	0.227357	21.4	0.000368037
282.949	21.3	27.938	27.9068	0.906827	259.935	0.935384	21.3	0.000366317
597.346	21.3	52.3075	52.2491	0.249071	574.303	0.302537	21.3	0.000366317
736.285	21.3	17.2299	17.2106	0.210642	713.228	0.228254	21.3	0.000366317
1103.09	21.3	35.9981	35.9579	0.957861	1079.99	0.994657	21.3	0.000366317
199.046	21.2	2.04006	2.03778	0.037784	176.04	0.0398693	21.2	0.000364598
399.054	21.2	28.0318	28.0005	0.00047447	376.029	0.0291272	21.2	0.000364598
145.035	21.1	6.03504	6.0283	0.0283022	122.034	0.034471	21.1	0.000362878
539.062	21.1	52.029	51.9709	0.970871	516.024	0.0240525	21.1	0.000362878
661.009	21.1	57.965	57.9003	0.900255	637.96	0.959504	21.1	0.000362878
759.001	21.1	39.946	39.9014	0.901367	735.942	0.942198	21.1	0.000362878
820.06	21.1	43.0002	42.9521	0.952138	796.996	0.99609	21.1	0.000362878
769.107	21	50.0521	49.9962	0.996192	746.047	0.0473533	21	0.000361158
1002.56	21	51.4853	51.4278	0.427806	979.48	0.480432	21	0.000361158
504.107	20.9	17.0741	17.055	0.0550019	481.072	0.0724542	20.9	0.000359438
962.345	20.9	11.2682	11.2556	0.255633	939.267	0.267151	20.9	0.000359438
334.94	20.8	21.9233	21.8988	0.898794	311.921	0.921203	20.8	0.000357718
452.97	20.8	23.943	23.9163	0.916261	429.941	0.940734	20.8	0.000357718
1119.61	20.6	52.5249	52.4663	0.466287	1096.52	0.519976	20.6	0.000354279
233.004	20.5	35.9981	35.9579	0.957916	209.995	0.994712	20.5	0.000352559
459.026	20.5	29.9983	29.9648	0.96476	435.995	0.995422	20.5	0.000352559
623.046	20.5	20.0025	19.9802	0.980174	600.001	0.000619631	20.5	0.000352559
1083.13	20.5	16.0461	16.0282	0.0281598	1060.04	0.0445613	20.5	0.000352559
234.95	20.4	37.945	37.9026	0.902592	211.941	0.941378	20.4	0.000350839
283.028	20.4	28.0166	27.9853	0.985349	260.014	0.0139866	20.4	0.000350839
653.996	20.4	50.9518	50.8949	0.894906	630.947	0.946986	20.4	0.000350839
232.989	20.3	35.9831	35.943	0.942953	209.98	0.979733	20.3	0.000349119
253.954	20.3	56.9487	56.8851	0.885123	230.943	0.943333	20.3	0.000349119
380.065	20.3	9.04271	9.03262	0.0326178	357.042	0.0418609	20.3	0.000349119
704.05	20.3	43.0004	42.9524	0.952425	680.996	0.996378	20.3	0.000349119
854.095	20.3	19.0292	19.0079	0.00790488	831.027	0.0273556	20.3	0.000349119
1156.09	20.3	30.9925	30.9579	0.957882	1132.99	0.989561	20.3	0.000349119
244.949	20.2	47.9436	47.8901	0.890108	221.939	0.939113	20.2	0.0003474
255.941	20.2	0.929663	0.928625	0.928625	232.93	0.929575	20.2	0.0003474
925.133	20.1	32.0622	32.0264	0.0264031	902.059	0.0591755	20.1	0.00034568
1041.09	20.1	32.0045	31.9687	0.96874	1018	0.00145297	20.1	0.00034568
700.894	20	39.845	39.8005	0.800489	677.841	0.841216	20	0.00034396
123.975	19.9	42.9803	42.9323	0.932318	100.976	0.97625	19.9	0.00034224
505.104	19.9	18.0716	18.0514	0.0513981	482.07	0.06987	19.9	0.00034224
903.549	19.9	10.4782	10.4665	0.466464	880.477	0.477174	19.9	0.00034224
975.296	19.9	24.2191	24.192	0.192012	952.217	0.216767	19.9	0.00034224
346.952	19.8	33.9358	33.8979	0.897901	323.933	0.932589	19.8	0.00034052
1025.23	19.8	16.1473	16.1292	0.129236	1002.15	0.145741	19.8	0.00034052
1196.08	19.8	12.9811	12.9666	0.966604	1172.98	0.979873	19.8	0.00034052
182.98	19.7	43.9801	43.931	0.931032	159.976	0.975987	19.7	0.000338801
799.116	19.7	22.0556	22.031	0.0309945	776.054	0.0535387	19.7	0.000338801
1120.11	19.7	53.026	52.9668	0.966788	1097.02	0.0209883	19.7	0.000338801
342.995	19.6	29.9784	29.945	0.94497	319.976	0.975612	19.6	0.000337081
1184.18	19.6	1.07644	1.07524	0.075237	1161.08	0.0763373	19.6	0.000337081
163.061	19.5	24.0609	24.034	0.0340144	140.059	0.0586083	19.5	0.000335361
268.962	19.5	13.9514	13.9358	0.935825	245.95	0.950085	19.5	0.000335361
771.085	19.5	52.03	51.9719	0.971874	748.025	0.0250564	19.5	0.000335361
969.056	19.5	17.979	17.959	0.958969	945.977	0.977347	19.5	0.000335361
206.959	19.4	9.95349	9.94238	0.942378	183.953	0.952552	19.4	0.000333641
620.273	19.4	17.2293	17.2101	0.210091	597.228	0.227702	19.4	0.000333641
504.953	19.3	17.9204	17.9004	0.900417	481.919	0.918734	19.3	0.000331921
510.976	19.3	23.9428	23.9161	0.916062	487.941	0.940535	19.3	0.000331921
552.933	19.3	7.89496	7.88614	0.886142	529.894	0.894212	19.3	0.000331921
554.302	19.3	9.26322	9.25287	0.252875	531.262	0.262343	19.3	0.000331921
561.061	19.3	16.0228	16.0049	0.00489681	538.021	0.0212745	19.3	0.000331921
801.482	19.3	24.4216	24.3944	0.394373	778.419	0.419335	19.3	0.000331921
823.576	19.3	46.5155	46.4636	0.463582	800.511	0.511128	19.3	0.000331921
827.112	19.3	50.0518	49.9959	0.995914	804.047	0.0470743	19.3	0.000331921
164.046	19.2	25.0463	25.0184	0.0183541	141.044	0.0439552	19.2	0.000330202
176.027	19.2	37.0275	36.9862	0.986166	153.024	0.0240135	19.2	0.000330202
253.111	19.2	56.1054	56.0427	0.0427143	230.1	0.100062	19.2	0.000330202
336.96	19.2	23.9431	23.9164	0.916369	313.941	0.940842	19.2	0.000330202
923.108	19.2	30.0364	30.0028	0.00284511	900.034	0.0335469	19.2	0.000330202
1003.6	19.2	52.5261	52.4674	0.467404	980.521	0.521094	19.2	0.000330202
625.011	19.1	21.9669	21.9424	0.942411	601.965	0.964864	19.1	0.000328482
692.063	19.1	31.0139	30.9793	0.97927	669.011	0.0109705	19.1	0.000328482
732.077	19.1	13.0221	13.0076	0.00759037	709.021	0.020901	19.1	0.000328482
842.973	19.1	7.90732	7.89849	0.898494	819.907	0.906576	19.1	0.000328482
954.157	19.1	3.08023	3.0768	0.0767956	931.08	0.0799441	19.1	0.000328482
1025.06	19.1	15.9739	15.956	0.956019	1001.97	0.972347	19.1	0.000328482
837.591	18.9	2.52499	2.52217	0.522174	814.525	0.524754	18.9	0.000325042
619.05	18.8	16.0058	15.9879	0.987937	596.004	0.00429715	18.8	0.000323322
906.111	18.8	13.0395	13.0249	0.024924	883.038	0.0382523	18.8	0.000323322
938.101	18.8	45.0297	44.9794	0.979393	915.025	0.0254207	18.8	0.000323322
1119.12	18.8	52.0287	51.9706	0.970571	1096.02	0.0237525	18.8	0.000323322
386.046	18.7	15.0237	15.007	0.00696935	363.022	0.0223259	18.7	0.000321603
716.412	18.7	55.3632	55.3014	0.301351	693.358	0.357941	18.7	0.000321603
1086.14	18.7	19.0502	19.0289	0.0289154	1063.05	0.0483876	18.7	0.000321603
179.056	18.6	40.0558	40.011	0.0110244	156.052	0.0519675	18.6	0.000319883
250.999	18.6	53.9936	53.9333	0.933292	227.988	0.988482	18.6	0.000319883
323.061	18.6	10.0446	10.0334	0.0334281	300.044	0.0436952	18.6	0.000319883
372.243	18.6	1.22156	1.2202	0.220201	349.221	0.22145	18.6	0.000319883
653.042	18.6	49.9984	49.9426	0.94256	629.994	0.993666	18.6	0.000319883
184.936	18.5	45.936	45.8847	0.884718	161.932	0.931672	18.5	0.000318163
759.086	18.5	40.0314	39.9867	0.986672	736.028	0.0275898	18.5	0.000318163
991.602	18.5	40.5252	40.4799	0.479914	968.521	0.521337	18.5	0.000318163
108.905	18.3	27.9102	27.879	0.879045	85.9076	0.907574	18.3	0.000314723
438.924	18.3	9.89685	9.8858	0.885795	415.896	0.895911	18.3	0.000314723
1030.58	18.3	21.4975	21.4735	0.473512	1007.5	0.495485	18.3	0.000314723
1091.31	18.3	24.2174	24.1903	0.190336	1068.22	0.21509	18.3	0.000314723
192.995	18.2	53.995	53.9347	0.93466	169.99	0.989851	18.2	0.000313004
294.866	18.2	39.8551	39.8106	0.8106	271.851	0.851338	18.2	0.000313004
354.9	18.2	41.8832	41.8364	0.836407	331.879	0.879218	18.2	0.000313004
422.982	18.2	51.9606	51.9026	0.902565	399.956	0.955677	18.2	0.000313004
816.905	18.2	39.8445	39.8	0.800041	793.841	0.840768	18.2	0.000313004
1035.1	18.2	26.0133	25.9842	0.984219	1012.01	0.0108089	18.2	0.000313004
987.113	18.1	36.0364	35.9961	0.996126	964.033	0.0329611	18.1	0.000311284
442.979	18	13.9512	13.9356	0.935578	419.95	0.949838	18	0.000309564
879.117	18	44.0511	44.0019	0.00187519	856.047	0.0469021	18	0.000309564
1035.08	18	26.002	25.9729	0.972932	1012	0.99951	18	0.000309564
1163.11	18	38.0132	37.9708	0.970752	1140.01	0.0096074	18	0.000309564
1179.3	18	54.2073	54.1468	0.1468	1156.2	0.202208	18	0.000309564
1028.71	17.9	19.6326	19.6107	0.610654	1005.63	0.630722	17.9	0.000307844
622.019	17.8	18.9752	18.954	0.954031	598.973	0.973427	17.8	0.000306124
647.47	17.8	44.4266	44.377	0.377012	624.422	0.422423	17.8	0.000306124
757.011	17.8	37.9558	37.9134	0.913399	733.952	0.952196	17.8	0.000306124
875.037	17.8	39.9715	39.9269	0.9269	851.968	0.967757	17.8	0.000306124
[truncated: 429 more rows]

## Sheet: Crude Glycolide
m/z	Intensity	left	KM[CH4]	KMD[CH4]	KM[Ga]	KMD[Ga]	Intensity	norInt
346.992	120691	33.9757	33.9378	0.937796	323.973	0.972525	120691	1
751.081	99183.6	32.0264	31.9906	0.9906	728.023	0.0233359	99183.6	0.821801
621.055	95246.2	18.0108	17.9907	0.990658	598.009	0.00906776	95246.2	0.789177
635.07	90216.4	32.0264	31.9907	0.990658	612.023	0.0233939	90216.4	0.747501
404.998	80486.7	33.9758	33.9378	0.937847	381.973	0.972576	80486.7	0.666885
737.066	73907.8	18.0109	17.9908	0.99077	714.009	0.00917975	73907.8	0.612374
288.987	66414.9	33.9758	33.9378	0.937835	265.973	0.972564	66414.9	0.550291
765.097	64648.9	46.042	45.9906	0.99061	742.038	0.037672	64648.9	0.535658
505.044	64260.2	18.0108	17.9907	0.990666	482.009	0.00907576	64260.2	0.532437
693.076	62918.5	32.0264	31.9906	0.990649	670.023	0.0233849	62918.5	0.521321
519.059	58515.7	32.0264	31.9907	0.990666	496.023	0.0234019	58515.7	0.484841
577.065	53168.1	32.0265	31.9907	0.990697	554.023	0.0234329	53168.1	0.440532
679.06	49327.7	18.0108	17.9906	0.990649	656.009	0.00905876	49327.7	0.408712
809.087	48913.5	32.0264	31.9907	0.990671	786.023	0.0234069	48913.5	0.40528
563.049	46428.6	18.0108	17.9907	0.990677	540.009	0.00908676	46428.6	0.384691
547.091	45456.1	2.05231	2.05002	0.0500164	524.052	0.0521141	45456.1	0.376633
867.092	43356.9	32.0264	31.9906	0.990612	844.023	0.0233479	43356.9	0.35924
463.003	42257.3	33.9758	33.9379	0.937878	439.973	0.972607	42257.3	0.350129
707.091	38320.6	46.0421	45.9907	0.990669	684.038	0.037731	38320.6	0.317511
649.086	37137.2	46.0421	45.9907	0.990658	626.038	0.03772	37137.2	0.307706
248.992	37014.5	51.9864	51.9283	0.928304	225.981	0.981442	37014.5	0.306689
823.102	36936	46.0421	45.9907	0.990671	800.038	0.037733	36936	0.306039
779.112	35478	2.05222	2.04993	0.0499305	756.052	0.0520282	35478	0.293958
306.997	33018.7	51.9863	51.9283	0.928275	283.981	0.981413	33018.7	0.273581
881.108	30072.8	46.0421	45.9907	0.990662	858.038	0.037724	30072.8	0.249173
663.102	29581.9	2.0523	2.05001	0.0500084	640.052	0.0521061	29581.9	0.245105
150.992	29575.6	11.9916	11.9782	0.978171	127.99	0.990428	29575.6	0.245053
853.076	29174.4	18.0108	17.9906	0.990642	830.009	0.00905177	29174.4	0.241729
521.009	27976.5	33.9758	33.9379	0.937889	497.973	0.972618	27976.5	0.231803
752.085	27415.9	33.0298	32.9929	0.99291	729.027	0.0266711	27415.9	0.227159
795.071	27056	18.0108	17.9907	0.990691	772.009	0.00910076	27056	0.224177
461.054	26910.2	32.0264	31.9907	0.990675	438.023	0.0234109	26910.2	0.222968
165.007	21931.1	26.0072	25.9782	0.978151	142.005	0.00473445	21931.1	0.181713
622.058	21318.2	19.0142	18.9929	0.992928	599.012	0.012363	21318.2	0.176635
636.074	21092.9	33.0298	32.9929	0.992928	613.027	0.0266891	21092.9	0.174768
447.038	20892.1	18.0108	17.9907	0.990655	424.009	0.00906476	20892.1	0.173105
591.08	19989.7	46.0421	45.9907	0.990707	568.038	0.037769	19989.7	0.165628
738.069	19787.4	19.0143	18.993	0.99303	715.012	0.012465	19787.4	0.163951
389.033	19321.6	18.0107	17.9906	0.990634	366.009	0.00904377	19321.6	0.160092
766.1	18628.8	47.0454	46.9929	0.99287	743.041	0.0409573	18628.8	0.154352
895.124	17883.8	2.0523	2.05001	0.0500124	872.052	0.0521101	17883.8	0.148179
721.107	17196.5	2.05229	2.05	0.0499994	698.052	0.0520971	17196.5	0.142484
793.128	17130.7	16.0679	16.05	0.0499904	770.066	0.0664143	17130.7	0.141939
837.118	16734.7	2.05216	2.04987	0.0498715	814.052	0.0519692	16734.7	0.138658
694.079	16302.4	33.0298	32.9929	0.992899	671.027	0.0266601	16302.4	0.135076
605.096	16145.5	2.05233	2.05004	0.0500374	582.052	0.0521351	16145.5	0.133776
263.007	16057.8	7.9965	7.98757	0.987574	239.996	0.995748	16057.8	0.133049
149.03	15947.6	10.0297	10.0185	0.0184618	126.029	0.0287136	15947.6	0.132136
411.015	15562	39.9927	39.948	0.948029	387.989	0.988907	15562	0.128941
403.048	15245.7	32.0265	31.9907	0.990694	380.023	0.0234299	15245.7	0.126321
579.014	14987.7	33.9758	33.9379	0.9379	555.973	0.972629	14987.7	0.124183
533.075	14862.5	46.0421	45.9907	0.990686	510.038	0.037748	14862.5	0.123145
925.098	14303.8	32.0265	31.9907	0.990733	902.023	0.0234689	14303.8	0.118516
164.969	14072.9	25.9694	25.9404	0.940403	141.967	0.966948	14072.9	0.116603
810.09	14035.9	33.0298	32.9929	0.992921	787.027	0.0266821	14035.9	0.116297
527.026	13700.6	39.9927	39.9481	0.948061	503.989	0.988939	13700.6	0.113518
353.009	13527.7	39.9926	39.948	0.947968	329.989	0.988846	13527.7	0.112086
431.08	13513.3	2.05224	2.04994	0.0499445	408.052	0.0520422	13513.3	0.111966
469.02	13359.6	39.9927	39.948	0.94803	445.989	0.988908	13359.6	0.110693
347.996	13350.7	34.9791	34.94	0.940046	324.976	0.9758	13350.7	0.110619
868.095	13126.2	33.0297	32.9929	0.992852	845.027	0.0266131	13126.2	0.108759
637.02	12856.8	33.9759	33.9379	0.937921	613.973	0.97265	12856.8	0.106527
368.974	12032.1	55.9577	55.8952	0.895211	345.952	0.952408	12032.1	0.0996938
680.063	11815.6	19.0141	18.9929	0.992879	657.012	0.012314	11815.6	0.0978999
939.113	11473.4	46.0421	45.9907	0.990703	916.038	0.037765	11473.4	0.0950646
506.047	11403.4	19.0141	18.9929	0.992906	483.012	0.012341	11403.4	0.0944846
578.068	11314.7	33.0298	32.9929	0.992937	555.027	0.0266981	11314.7	0.0937496
520.063	11119.8	33.0298	32.9929	0.992936	497.027	0.0266971	11119.8	0.0921348
163.045	10751.8	24.0453	24.0184	0.0184418	140.043	0.0430198	10751.8	0.0890856
406.001	10580.6	34.9792	34.9401	0.940107	382.976	0.975861	10580.6	0.0876671
824.106	10546.1	47.0454	46.9929	0.992901	801.041	0.0409882	10546.1	0.0873813
295.004	10434.5	39.9927	39.9481	0.948057	271.989	0.988935	10434.5	0.0864566
983.103	10311.4	32.0264	31.9906	0.990604	960.023	0.0233399	10311.4	0.0854366
489.085	10105.4	2.05225	2.04996	0.0499554	466.052	0.0520532	10105.4	0.0837298
426.98	10010.4	55.9577	55.8952	0.895222	403.952	0.952419	10010.4	0.0829427
780.116	9956.7	3.0556	3.05219	0.0521901	757.055	0.0553134	9956.7	0.0824977
708.095	9765	47.0454	46.9929	0.992869	685.041	0.0409563	9765	0.0809094
909.139	9600.3	16.0679	16.05	0.0499824	886.066	0.0664063	9600.3	0.0795447
310.969	9550.3	55.9577	55.8952	0.89521	287.952	0.952407	9550.3	0.0791304
677.117	9502.1	16.0679	16.0499	0.0499185	654.066	0.0663423	9502.1	0.0787311
548.094	9423.7	3.05567	3.05226	0.052256	525.055	0.0553794	9423.7	0.0780815
208.997	9213.8	11.9915	11.9781	0.978132	185.99	0.990389	9213.8	0.0763423
882.111	9001.1	47.0454	46.9929	0.992912	859.041	0.0409992	9001.1	0.07458
564.052	8987.5	19.0141	18.9929	0.992887	541.012	0.012322	8987.5	0.0744673
267.002	8967.6	11.9914	11.978	0.978023	243.99	0.99028	8967.6	0.0743024
650.089	8589	47.0454	46.9929	0.992908	627.041	0.0409952	8589	0.0711654
361.008	8331.1	47.9914	47.9378	0.937806	337.987	0.986861	8331.1	0.0690286
643.037	8295.4	39.9927	39.9481	0.948053	619.989	0.988931	8295.4	0.0687328
585.031	8251.3	39.9927	39.9481	0.948052	561.989	0.98893	8251.3	0.0683674
419.013	8250.5	47.9915	47.9379	0.937867	395.987	0.986922	8250.5	0.0683608
997.119	8105	46.0421	45.9907	0.990734	974.038	0.037796	8105	0.0671552
854.08	8094.1	19.0141	18.9928	0.992832	831.012	0.012267	8094.1	0.0670649
146.997	8058	7.99664	7.98771	0.987712	123.996	0.995886	8058	0.0667658
851.134	7663.8	16.0678	16.0499	0.0498815	828.066	0.0663053	7663.8	0.0634996
132.981	7650.7	51.9865	51.9285	0.928451	109.982	0.98159	7650.7	0.063391
389.02	7593.1	17.9983	17.9782	0.978218	365.997	0.996615	7593.1	0.0629138
175.024	7308	36.0239	35.9836	0.983646	152.02	0.0204683	7308	0.0605515
561.106	7227.2	16.0679	16.05	0.0499564	538.066	0.0663803	7227.2	0.059882
664.105	7202.1	3.05564	3.05223	0.052228	641.055	0.0553514	7202.1	0.0596741
796.074	7161.5	19.0142	18.9929	0.992921	773.012	0.012356	7161.5	0.0593377
236.998	6820.9	39.9928	39.9481	0.948096	213.989	0.988974	6820.9	0.0565156
349.025	6773.2	36.0087	35.9685	0.968496	326.005	0.00530274	6773.2	0.0561204
576.966	6631.1	31.928	31.8923	0.892307	553.925	0.924942	6631.1	0.054943
953.129	6621.7	2.05219	2.0499	0.0499035	930.052	0.0520012	6621.7	0.0548651
735.123	6565.5	16.068	16.05	0.0500393	712.066	0.0664633	6565.5	0.0543994
464.007	6524.8	34.9791	34.9401	0.940078	440.976	0.975832	6524.8	0.0540622
911.082	6438.5	18.0108	17.9907	0.990703	888.009	0.00911276	6438.5	0.0533472
321.013	6314.5	7.99648	7.98756	0.987555	297.996	0.995729	6314.5	0.0523197
135.014	6269.3	54.0195	53.9592	0.959201	112.014	0.0144175	6269.3	0.0519452
305.035	6172.6	50.0244	49.9686	0.968585	282.02	0.0197179	6172.6	0.051144
223.013	6067.9	26.0072	25.9781	0.978122	200.005	0.00470545	6067.9	0.0502765
477.019	5943.2	47.9914	47.9378	0.937838	453.987	0.986893	5943.2	0.0492433
535.024	5925.5	47.9915	47.9379	0.937919	511.987	0.986974	5925.5	0.0490966
475.069	5855	46.042	45.9906	0.990635	452.038	0.037697	5855	0.0485125
270.974	5756.7	15.9628	15.945	0.945009	247.961	0.961325	5756.7	0.047698
692.977	5736.4	31.928	31.8923	0.892329	669.925	0.924964	5736.4	0.0475298
634.972	5657.8	31.928	31.8923	0.892328	611.925	0.924963	5657.8	0.0468785
896.127	5413	3.0556	3.05219	0.0521921	873.055	0.0553154	5413	0.0448502
969.087	5389.9	18.0108	17.9907	0.990674	946.009	0.00908376	5389.9	0.0446588
1011.13	5365.6	2.05233	2.05003	0.0500344	988.052	0.0521321	5365.6	0.0444575
289.99	5314.7	34.9792	34.9401	0.940105	266.976	0.975859	5314.7	0.0440357
166.965	5281	27.9648	27.9336	0.933595	143.962	0.96218	5281	0.0437565
169.002	5194.3	30.0021	29.9686	0.9686	145.999	0.999267	5194.3	0.0430381
518.961	4981.5	31.9279	31.8923	0.892286	495.925	0.924921	4981.5	0.041275
247.03	4874.1	50.0245	49.9686	0.968594	224.02	0.0197269	4874.1	0.0403851
291.02	4833.3	36.0088	35.9686	0.968605	268.005	0.00541173	4833.3	0.040047
522.012	4670.7	34.9791	34.9401	0.940079	498.976	0.975833	4670.7	0.0386998
167.04	4631.3	28.0402	28.0089	0.00890105	144.038	0.0375624	4631.3	0.0383733
794.131	4601.2	17.0713	17.0522	0.0521901	771.07	0.0696395	4601.2	0.0381239
753.086	4512.5	34.0314	33.9934	0.993411	730.028	0.0281965	4512.5	0.037389
303.002	4499.9	47.9914	47.9378	0.937845	279.987	0.9869	4499.9	0.0372846
838.121	4474.3	3.05558	3.05217	0.0521711	815.055	0.0552944	4474.3	0.0370725
651.035	4459.4	47.9915	47.9379	0.937931	627.987	0.986986	4459.4	0.036949
212.968	4443.9	15.9629	15.9451	0.945078	189.961	0.961394	4443.9	0.0368206
291.035	4435.9	36.0238	35.9835	0.983529	268.02	0.0203503	4435.9	0.0367543
179.023	4423	40.0228	39.9781	0.978141	156.019	0.0190506	4423	0.0366474
593.03	4423	47.9915	47.9379	0.93792	569.987	0.986975	4423	0.0366474
363.041	4384.9	50.0244	49.9685	0.968546	340.02	0.0196789	4384.9	0.0363317
230.981	4341.4	33.9758	33.9379	0.937884	207.973	0.972613	4341.4	0.0359713
619.112	4336.7	16.0679	16.05	0.0499674	596.066	0.0663913	4336.7	0.0359324
349.04	4322.6	36.0236	35.9834	0.9834	326.02	0.0202213	4322.6	0.0358155
150.954	4310.3	11.9538	11.9404	0.940403	127.953	0.952622	4310.3	0.0357136
926.101	4255.6	33.0299	32.993	0.993033	903.027	0.0267941	4255.6	0.0352604
182.98	4218.6	43.9799	43.9308	0.930813	159.976	0.975767	4218.6	0.0349538
462.057	4143.7	33.0298	32.9929	0.992915	439.027	0.0266761	4143.7	0.0343332
722.11	4143.2	3.05565	3.05224	0.052239	699.055	0.0553624	4143.2	0.0343291
328.979	4141.2	15.9628	15.9449	0.94494	305.961	0.961256	4141.2	0.0343125
808.988	3964.9	31.9281	31.8924	0.892411	785.925	0.925046	3964.9	0.0328518
592.084	3928.7	47.0454	46.9929	0.992907	569.041	0.0409942	3928.7	0.0325518
753.031	3884.1	33.9758	33.9378	0.937843	729.973	0.972572	3884.1	0.0321823
447.026	3880	17.9983	17.9782	0.978249	423.997	0.996646	3880	0.0321483
695.025	3840.4	33.9758	33.9379	0.937852	671.973	0.972581	3840.4	0.0318202
120.98	3666.7	39.9851	39.9404	0.940432	97.9813	0.981303	3666.7	0.030381
505.032	3660.8	17.9987	17.9786	0.978639	481.997	0.997037	3660.8	0.0303321
807.144	3618.7	30.0836	30.05	0.0499804	784.081	0.0807304	3618.7	0.0299833
417.064	3592.8	46.042	45.9906	0.990614	394.038	0.037676	3592.8	0.0297687
119.019	3564.9	38.0246	37.9822	0.982171	96.021	0.0210383	3564.9	0.0295375
940.117	3519.6	47.0455	46.993	0.993003	917.041	0.0410902	3519.6	0.0291622
606.099	3494.5	3.05559	3.05218	0.0521771	583.055	0.0553004	3494.5	0.0289542
535.033	3405.5	48.0003	47.9467	0.946669	511.996	0.995733	3405.5	0.0282168
984.107	3353.8	33.0299	32.993	0.992974	961.027	0.0267351	3353.8	0.0277884
967.145	3349.7	16.0679	16.05	0.0499834	944.066	0.0664073	3349.7	0.0277544
460.955	3323.4	31.9279	31.8922	0.892235	437.925	0.92487	3323.4	0.0275365
133.035	3320.1	52.0403	51.9821	0.982141	110.035	0.0353345	3320.1	0.0275092
170.963	3305.4	31.9632	31.9275	0.927471	147.96	0.960142	3305.4	0.0273874
563.064	3296.7	18.0258	18.0057	0.00569021	540.024	0.0241153	3296.7	0.0273153
541.041	3125.3	54.0084	53.9481	0.948061	518.003	0.00326555	3125.3	0.0258951
657.052	3110.7	54.0084	53.9481	0.948053	634.003	0.00325755	3110.7	0.0257742
750.983	3100.6	31.9281	31.8924	0.89244	727.925	0.925075	3100.6	0.0256905
117.018	3053.8	36.0239	35.9837	0.983715	94.0205	0.0205373	3053.8	0.0253027
190.986	3027.9	51.9864	51.9284	0.928363	167.982	0.981501	3027.9	0.0250881
338.986	2991.5	25.9692	25.9402	0.940187	315.967	0.966731	2991.5	0.0247865
205.002	2986.3	7.99659	7.98766	0.987663	181.996	0.995837	2986.3	0.0247434
448.041	2965.4	19.0141	18.9928	0.992845	425.012	0.01228	2965.4	0.0245703
739.071	2913.5	20.0158	19.9934	0.993401	716.014	0.0138604	2913.5	0.0241402
910.142	2911.5	17.0713	17.0522	0.0522221	887.07	0.0696715	2911.5	0.0241237
909.034	2884.9	15.9629	15.945	0.94503	885.961	0.961346	2884.9	0.0239033
1025.15	2865.4	16.068	16.0501	0.0500743	1002.07	0.0664983	2865.4	0.0237417
183.018	2796.9	44.0177	43.9686	0.96858	160.014	0.0135732	2796.9	0.0231741
352.997	2789.2	39.9801	39.9355	0.935492	329.976	0.976358	2789.2	0.0231103
998.122	2771.7	47.0455	46.993	0.992994	975.041	0.0410812	2771.7	0.0229653
178.993	2763.1	39.9928	39.9482	0.948165	155.989	0.989043	2763.1	0.0228941
281.018	2725.4	26.0071	25.9781	0.978053	258.005	0.00463646	2725.4	0.0225817
429.028	2720.4	0.000146	0.000145837	0.000145837	406	0.000145986	2720.4	0.0225403
154.963	2710.2	15.9629	15.9451	0.945087	131.961	0.961403	2710.2	0.0224558
759.047	2707.2	39.9927	39.948	0.947995	735.989	0.988873	2707.2	0.0224309
767.102	2650.7	48.0472	47.9935	0.993531	744.043	0.0426426	2650.7	0.0219628
923.155	2648.5	30.0836	30.05	0.0499924	900.081	0.0807424	2648.5	0.0219445
308.001	2609.6	52.9897	52.9305	0.930494	284.985	0.984658	2609.6	0.0216222
599.047	2602.3	54.0084	53.9481	0.948082	576.003	0.00328655	2602.3	0.0215617
623.059	2572.5	20.0151	19.9927	0.99274	600.013	0.0131984	2572.5	0.0213148
422.97	2555.4	51.9485	51.8905	0.890519	399.944	0.943618	2555.4	0.0211731
534.078	2542.2	47.0455	46.9929	0.992946	511.041	0.0410332	2542.2	0.0210638
580.017	2531.5	34.9791	34.9401	0.94008	556.976	0.975834	2531.5	0.0209751
1025.05	2527.4	15.9629	15.9451	0.945122	1001.96	0.961438	2527.4	0.0209412
869.097	2523.1	34.0317	33.9937	0.993683	846.028	0.0284685	2523.1	0.0209055
1055.12	2474.5	46.0422	45.9908	0.990805	1032.04	0.037867	2474.5	0.0205028
637.074	2462.1	34.0307	33.9927	0.99269	614.027	0.0274746	2462.1	0.0204001
638.023	2397.8	34.9791	34.94	0.940041	614.976	0.975795	2397.8	0.0198673
701.042	2353.7	39.9927	39.948	0.948014	677.989	0.988892	2353.7	0.0195019
1041.11	2350.7	32.0266	31.9908	0.990835	1018.02	0.0235709	2350.7	0.0194771
350.985	2320.8	37.9686	37.9262	0.926178	327.965	0.964988	2320.8	0.0192293
348.996	2317.5	35.98	35.9398	0.939778	325.977	0.976555	2317.5	0.019202
390.036	2274.8	19.0141	18.9928	0.992844	367.012	0.012279	2274.8	0.0188482
811.092	2261.1	34.0317	33.9937	0.993662	788.028	0.0284475	2261.1	0.0187347
181.056	2245.7	42.0558	42.0089	0.00888107	158.052	0.0518685	2245.7	0.0186071
767.046	2244.5	47.9914	47.9378	0.937813	743.987	0.986868	2244.5	0.0185971
168.964	2243.8	29.9643	29.9308	0.930833	145.961	0.961461	2243.8	0.0185913
651.044	2238.7	48.0001	47.9465	0.946532	627.996	0.995595	2238.7	0.0185491
261.008	2191.7	5.99696	5.99027	0.990267	237.996	0.996397	2191.7	0.0181597
249.995	2182.6	52.9897	52.9305	0.930503	226.985	0.984667	2182.6	0.0180843
153.025	2173.3	14.0245	14.0089	0.00888107	130.023	0.0232163	2173.3	0.0180072
331.015	2167	17.9982	17.9781	0.978077	307.996	0.996474	2167	0.017955
593.039	2148.6	48.0003	47.9467	0.94668	569.996	0.995744	2148.6	0.0178025
528.029	2142.2	40.996	40.9503	0.95027	504.992	0.992175	2142.2	0.0177495
793.023	2134.4	15.9628	15.945	0.945018	769.961	0.961334	2134.4	0.0176849
151.027	2095.9	12.0272	12.0138	0.0137613	128.026	0.026055	2095.9	0.0173659
324.97	2079.5	11.9535	11.9402	0.940197	301.952	0.952415	2079.5	0.01723
852.137	2075.5	17.0713	17.0522	0.0521911	829.07	0.0696405	2075.5	0.0171969
954.132	2073.1	3.05566	3.05225	0.052253	931.055	0.0553764	2073.1	0.017177
771.041	2072.6	51.9864	51.9284	0.928372	747.982	0.981511	2072.6	0.0171728
678.121	2070.1	17.0712	17.0522	0.0521581	655.07	0.0696075	2070.1	0.0171521
468.171	2065.1	39.1437	39.1	0.100038	445.14	0.140049	2065.1	0.0171107
440.14	2056	11.1125	11.1001	0.100058	417.111	0.111416	2056	0.0170353
521.017	2040.9	33.9843	33.9463	0.94635	497.981	0.981087	2040.9	0.0169102
924.999	2006.1	31.9281	31.8925	0.892463	901.925	0.925098	2006.1	0.0166218
865.149	1984.6	30.0836	30.05	0.0499814	842.081	0.0807314	1984.6	0.0164437
967.04	1964.4	15.9629	15.9451	0.945051	943.961	0.961367	1964.4	0.0162763
618.994	1951.5	15.9503	15.9325	0.932499	595.949	0.948802	1951.5	0.0161694
232.005	1943	34.9998	34.9607	0.960691	208.996	0.996466	1943	0.016099
912.085	1937.8	19.0142	18.993	0.992973	889.012	0.012408	1937.8	0.0160559
432.083	1936.4	3.05553	3.05211	0.0521142	409.055	0.0552374	1936.4	0.0160443
404.052	1920.9	33.0298	32.9929	0.992874	381.027	0.0266351	1920.9	0.0159159
440.995	1906.9	11.9679	11.9545	0.954513	417.967	0.966746	1906.9	0.0157999
150.03	1887.2	11.0305	11.0181	0.0181343	127.029	0.0294091	1887.2	0.0156367
425.056	1879	54.0343	53.9739	0.97394	402.029	0.0291711	1879	0.0155687
280.98	1862.8	25.9693	25.9403	0.940275	257.967	0.96682	1862.8	0.0154345
233.014	1862.1	36.0088	35.9686	0.968624	210.005	0.00543073	1862.1	0.0154287
1012.14	1861.8	3.05574	3.05232	0.0523239	989.055	0.0554474	1861.8	0.0154262
477.028	1857.8	48.0002	47.9466	0.946648	453.996	0.995712	1857.8	0.0153931
382.975	1853.6	11.9536	11.9402	0.940238	359.952	0.952456	1853.6	0.0153583
709.041	1852.9	47.9915	47.9379	0.937892	685.987	0.986947	1852.9	0.0153525
114.97	1852.1	33.976	33.938	0.938032	91.9728	0.972761	1852.1	0.0153459
719.055	1840.9	0.000341	0.000340619	0.000340619	696	0.000340968	1840.9	0.0152531
470.023	1838.3	40.996	40.9503	0.950259	446.992	0.992164	1838.3	0.0152315
411.002	1828.8	39.9802	39.9355	0.935533	387.976	0.976399	1828.8	0.0151528
970.091	1825.6	19.0142	18.993	0.992994	947.012	0.012429	1825.6	0.0151263
483.036	1819	54.0083	53.948	0.94802	460.003	0.00322456	1819	0.0150716
695.08	1800.1	34.0307	33.9927	0.992701	672.027	0.0274856	1800.1	0.014915
382.99	1797.2	11.9678	11.9545	0.954482	359.967	0.966715	1797.2	0.014891
407.002	1779.4	35.98	35.9398	0.939829	383.977	0.976606	1779.4	0.0147435
503.101	1757.1	16.0679	16.05	0.0499554	480.066	0.0663793	1757.1	0.0145587
563.037	1752.6	17.9987	17.9786	0.978571	539.997	0.996968	1752.6	0.0145214
412.018	1730.4	40.996	40.9502	0.950219	388.992	0.992123	1730.4	0.0143375
887.052	1726.9	51.9863	51.9283	0.928285	863.981	0.981423	1726.9	0.0143085
851.029	1694.2	15.9629	15.9451	0.945099	827.961	0.961415	1694.2	0.0140375
203.003	1693	5.99705	5.99036	0.990356	179.996	0.996486	1693	0.0140276
560.989	1681.7	15.9503	15.9325	0.932518	537.949	0.948821	1681.7	0.013934
172.96	1674.7	33.9601	33.9221	0.922141	149.957	0.956853	1674.7	0.013876
883.113	1674.6	48.0475	47.9938	0.993843	860.043	0.0429546	1674.6	0.0138751
825.108	1667.1	48.0475	47.9938	0.993812	802.043	0.0429236	1667.1	0.013813
619.075	1660.9	16.0316	16.0137	0.013668	596.03	0.0300547	1660.9	0.0137616
507.048	1658.9	20.015	19.9926	0.992648	484.013	0.0131065	1658.9	0.0137451
319.013	1649.9	5.99696	5.99027	0.990268	295.996	0.996398	1649.9	0.0136705
225.044	1648.9	28.0381	28.0068	0.00675445	202.035	0.0354136	1648.9	0.0136622
345.043	1642.5	32.0264	31.9906	0.990613	322.023	0.0233489	1642.5	0.0136092
677.081	1637.9	16.0315	16.0136	0.0135791	654.03	0.0299657	1637.9	0.0135711
362.955	1627.6	49.9384	49.8826	0.882602	339.934	0.933647	1627.6	0.0134857
773.063	1618.1	54.0083	53.948	0.948035	750.003	0.00323956	1618.1	0.013407
866.994	1602	31.9281	31.8925	0.892472	843.925	0.925107	1602	0.0132736
736.126	1595.4	17.0714	17.0523	0.0523189	713.07	0.0697685	1595.4	0.0132189
644.04	1555	40.996	40.9502	0.950232	620.992	0.992137	1555	0.0128842
677	1549.4	15.9503	15.9325	0.93253	653.949	0.948833	1549.4	0.0128378
408.99	1546.3	37.9686	37.9262	0.926199	385.965	0.965009	1546.3	0.0128121
749.138	1545.9	30.0836	30.05	0.0500094	726.081	0.0807594	1545.9	0.0128088
184.975	1539.7	45.9754	45.924	0.924015	161.971	0.971008	1539.7	0.0127574
330.997	1536.7	17.9808	17.9607	0.960746	307.979	0.979126	1536.7	0.0127326
735.086	1532.1	16.0317	16.0138	0.0137599	712.03	0.0301467	1532.1	0.0126944
152.949	1529.9	13.9492	13.9336	0.933585	129.948	0.947843	1529.9	0.0126762
193.038	1524.7	54.0384	53.9781	0.978091	170.033	0.0333267	1524.7	0.0126331
637.028	1515.3	33.9844	33.9464	0.946432	613.981	0.981169	1515.3	0.0125552
600.933	1513	55.8944	55.832	0.832036	577.889	0.889168	1513	0.0125362
112.958	1502.2	31.9633	31.9276	0.92757	89.9602	0.960241	1502.2	0.0124467
490.088	1490.4	3.05558	3.05217	0.0521651	467.055	0.0552884	1490.4	0.0123489
154.908	1483.6	15.9076	15.8898	0.889798	131.906	0.906058	1483.6	0.0122926
290.011	1482.2	34.9997	34.9606	0.960642	266.996	0.996417	1482.2	0.012281
1069.14	1473.9	2.05224	2.04995	0.0499455	1046.05	0.0520432	1473.9	0.0122122
521.063	1468.5	34.0306	33.9926	0.992618	498.027	0.0274026	1468.5	0.0121675
466.972	1464.1	37.9447	37.9024	0.902357	443.941	0.941142	1464.1	0.012131
172.973	1451	33.9735	33.9355	0.935546	149.97	0.970272	1451	0.0120225
793.011	1419.2	15.9506	15.9328	0.932781	769.949	0.949085	1419.2	0.011759
420.96	1417.6	49.9384	49.8826	0.882643	397.934	0.933688	1417.6	0.0117457
706.993	1395.1	45.9436	45.8923	0.892259	683.939	0.93922	1395.1	0.0115593
691.133	1391.4	30.0835	30.0499	0.0499085	668.081	0.0806584	1391.4	0.0115287
265.04	1390.9	10.0295	10.0183	0.018294	242.029	0.0285456	1390.9	0.0115245
749.102	1381.9	30.0472	30.0137	0.01365	726.044	0.0443628	1381.9	0.0114499
483.062	1376.1	54.0343	53.974	0.973961	460.029	0.0291921	1376.1	0.0114019
590.982	1374.9	45.9435	45.8922	0.892217	567.939	0.939178	1374.9	0.0113919
855.082	1372.5	20.016	19.9936	0.993623	832.014	0.0140824	1372.5	0.0113721
562.11	1371.4	17.0712	17.0522	0.0521661	539.07	0.0696155	1371.4	0.0113629
122.975	1357.6	41.9805	41.9336	0.933624	99.9765	0.976535	1357.6	0.0112486
121.987	1346.8	40.9929	40.9471	0.947117	98.989	0.989018	1346.8	0.0111591
579.069	1343.7	34.0302	33.9922	0.99221	556.027	0.0269936	1343.7	0.0111334
326.021	1343.2	13.0048	12.9903	0.990253	303.004	0.00354561	1343.2	0.0111293
561.07	1337.8	16.0315	16.0136	0.0135871	538.03	0.0299737	1337.8	0.0110845
605.06	1335.6	2.01596	2.01371	0.013708	582.016	0.0157686	1335.6	0.0110663
165.043	1333.7	26.0428	26.0138	0.0137513	142.04	0.0403711	1333.7	0.0110506
1039.06	1322.8	29.9787	29.9452	0.945232	1015.98	0.975874	1322.8	0.0109603
586.034	1317.5	40.9961	40.9503	0.950321	562.992	0.992226	1317.5	0.0109163
811.036	1309.5	33.9758	33.9379	0.937904	787.973	0.972633	1309.5	0.0108501
1003.06	1306.7	51.9866	51.9285	0.928516	979.982	0.981655	1306.7	0.0108269
162.969	1287.7	23.969	23.9422	0.942197	139.967	0.966697	1287.7	0.0106694
781.117	1282.2	4.05725	4.05272	0.0527216	758.057	0.0568688	1282.2	0.0106239
681.064	1271.3	20.015	19.9927	0.992681	658.013	0.0131394	1271.3	0.0105335
679.075	1268.7	18.0254	18.0053	0.00530264	656.024	0.0237274	1268.7	0.010512
648.987	1265.4	45.9435	45.8922	0.892178	625.939	0.939139	1265.4	0.0104847
251.025	1258.5	54.0193	53.959	0.959024	228.014	0.0142395	1258.5	0.0104275
354.012	1252.3	40.996	40.9502	0.950198	330.992	0.992102	1252.3	0.0103761
1113.13	1250.1	46.0422	45.9908	0.990786	1090.04	0.037848	1250.1	0.0103579
445.095	1248.7	16.0679	16.0499	0.0499245	422.066	0.0663483	1248.7	0.0103463
500.088	1247.1	13.0554	13.0409	0.0408592	477.054	0.0542038	1247.1	0.010333
425.03	1241.6	54.0083	53.948	0.948029	402.003	0.00323356	1241.6	0.0102875
582.983	1238.7	37.9448	37.9024	0.902399	559.941	0.941184	1238.7	0.0102634
371.022	1232.2	0.000145	0.000144838	0.000144838	348	0.000144986	1232.2	0.0102096
168.008	1227	29.0081	28.9757	0.97571	145.005	0.00536099	1227	0.0101665
304.949	1222.1	49.9384	49.8826	0.882621	281.934	0.933666	1222.1	0.0101259
981.16	1212.2	30.0834	30.0498	0.0498336	958.081	0.0805834	1212.2	0.0100439
178.985	1208.8	39.985	39.9404	0.940363	155.981	0.981234	1208.8	0.0100157
292.98	1201.5	37.9686	37.9262	0.926247	269.965	0.965057	1201.5	0.00995521
715.058	1196.9	54.0083	53.948	0.947984	692.003	0.00318856	1196.9	0.00991709
621.043	1189.6	17.9993	17.9792	0.979161	597.998	0.997559	1189.6	0.00985661
793.092	1188.9	16.0316	16.0137	0.0137309	770.03	0.0301177	1188.9	0.00985081
161.012	1184.5	22.0123	21.9877	0.987682	138.01	0.0101818	1184.5	0.00981435
313.002	1176.3	57.9907	57.9259	0.92593	289.985	0.985205	1176.3	0.00974641
1099.11	1174.2	32.0266	31.9909	0.990856	1076.02	0.0235919	1174.2	0.00972901
355.024	1172.8	42.0075	41.9606	0.960608	332.004	0.00354611	1172.8	0.00971741
502.983	1163.1	15.9503	15.9325	0.932507	479.949	0.94881	1163.1	0.00963704
769.092	1161	50.037	49.9811	0.981149	746.032	0.0322947	1161	0.00961964
968.148	1160.1	17.0713	17.0522	0.0521931	945.07	0.0696425	1160.1	0.00961218
334.935	1158.5	21.9187	21.8943	0.894259	311.917	0.916664	1158.5	0.00959892
797.123	1150.1	20.0627	20.0403	0.0403398	774.061	0.0608469	1150.1	0.00952933
542.135	1149.7	55.1023	55.0408	0.0408092	519.097	0.0971322	1149.7	0.00952601
658.938	1149.4	55.8945	55.8321	0.832057	635.889	0.889189	1149.4	0.00952353
663.065	1147.7	2.01604	2.01379	0.0137889	640.016	0.0158496	1147.7	0.00950944
444.952	1147.6	15.9249	15.9072	0.907164	421.923	0.923442	1147.6	0.00950861
565.053	1147.5	20.0147	19.9923	0.992329	542.013	0.0127875	1147.5	0.00950778
324.984	1146.9	11.9678	11.9545	0.954451	301.967	0.966684	1146.9	0.00950281
386.929	1144.8	15.9074	15.8896	0.889643	363.906	0.905902	1144.8	0.00948541
369.977	1143.2	56.961	56.8974	0.897391	346.956	0.955614	1143.2	0.00947215
584.182	1137	39.1438	39.1001	0.10011	561.14	0.140121	1137	0.00942078
427.983	1136.9	56.961	56.8974	0.897402	404.956	0.955625	1136.9	0.00941995
1039.17	1136.9	30.0839	30.0503	0.0502841	1016.08	0.0810344	1136.9	0.00941995
402.95	1132.5	31.9278	31.8922	0.892164	379.925	0.924799	1132.5	0.0093835
823.004	1121.8	45.9437	45.8924	0.892361	799.939	0.939322	1121.8	0.00929484
1083.05	1121.1	15.9629	15.9451	0.945063	1059.96	0.961379	1121.1	0.00928904
348.016	1117.5	34.9996	34.9605	0.960543	324.996	0.996318	1117.5	0.00925921
1026.15	1115.4	17.0715	17.0524	0.0524238	1003.07	0.0698735	1115.4	0.00924181
331.027	1112.3	18.0107	17.9906	0.990583	308.009	0.00899277	1112.3	0.00921613
1017.08	1103.8	7.99671	7.98778	0.987777	993.996	0.995951	1103.8	0.0091457
196.995	1099.7	57.9955	57.9308	0.930753	173.99	0.990033	1099.7	0.00911173
181.016	1092.3	42.0159	41.969	0.968996	158.012	0.0119423	1092.3	0.00905041
514.104	1091.6	27.0711	27.0409	0.0408792	491.069	0.06855	1091.6	0.00904461
426.124	1090.9	55.1023	55.0408	0.0407773	403.097	0.0971002	1090.9	0.00903881
450.946	1089.6	21.9187	21.8943	0.894271	427.917	0.916676	1089.6	0.00902804
691.096	1088.2	30.0472	30.0136	0.013639	668.044	0.0443518	1088.2	0.00901644
1141.06	1085.7	15.963	15.9452	0.945154	1117.96	0.96147	1085.7	0.00899573
407.046	1085	36.0237	35.9834	0.983431	384.02	0.0202523	1085	0.00898993
807.107	1077.5	30.0471	30.0136	0.0135911	784.044	0.0443038	1077.5	0.00892779
428.964	1074.7	57.9423	57.8776	0.877616	405.937	0.936842	1074.7	0.00890459
503.064	1073.8	16.0315	16.0136	0.013646	480.03	0.0300327	1073.8	0.00889713
465.007	1072.9	35.98	35.9398	0.93984	441.977	0.976617	1072.9	0.00888967
342.995	1068.1	29.9784	29.9449	0.94495	319.976	0.975592	1068.1	0.0088499
709.096	1062.7	48.0464	47.9928	0.992761	686.042	0.0418717	1062.7	0.00880516
403.036	1060.1	32.0139	31.9782	0.978158	380.011	0.0108811	1060.1	0.00878362
444.935	1055.8	15.9074	15.8897	0.889654	421.906	0.905913	1055.8	0.00874799
901.068	1050.1	7.99667	7.98774	0.987745	877.996	0.995919	1050.1	0.00870076
764.998	1049.3	45.9437	45.8924	0.89242	741.939	0.939381	1049.3	0.00869413
542.927	1048.3	55.8945	55.8321	0.832095	519.889	0.889227	1048.3	0.00868585
122.959	1047.8	41.9643	41.9175	0.917472	99.9604	0.960366	1047.8	0.0086817
983.005	1042.5	31.9282	31.8925	0.892544	959.925	0.925179	1042.5	0.00863779
897.129	1038.7	4.05776	4.05323	0.0532331	874.057	0.0573807	1038.7	0.0086063
174	1037.9	34.9999	34.9608	0.96077	150.997	0.996545	1037.9	0.00859968
498.145	1037.8	11.1125	11.1001	0.100129	475.111	0.111487	1037.8	0.00859885
328.924	1035.8	15.9074	15.8897	0.889682	305.906	0.905941	1035.8	0.00858228
396.991	1035.6	25.9692	25.9402	0.940238	373.967	0.966782	1035.6	0.00858062
419.022	1033.3	48.0002	47.9466	0.946628	395.996	0.995691	1033.3	0.00856156
616.099	1030.2	13.0553	13.0408	0.0407613	593.054	0.0541058	1030.2	0.00853588
225.006	1025.9	28.0002	27.9689	0.968947	201.998	0.997567	1025.9	0.00850025
755.076	1020.4	36.0213	35.9811	0.981109	732.018	0.0179285	1020.4	0.00845468
808.147	1018.2	31.087	31.0523	0.05231	785.084	0.0840856	1018.2	0.00843645
549.095	1012.9	4.0562	4.05167	0.0516688	526.056	0.0558149	1012.9	0.00839253
735.005	1007.8	15.9505	15.9327	0.932691	711.949	0.948994	1007.8	0.00835028
693.981	1004.4	32.9312	32.8945	0.894459	670.928	0.928119	1004.4	0.00832211
829.047	1001.3	51.9863	51.9283	0.928274	805.981	0.981412	1001.3	0.00829642
164.046	998.6	25.0461	25.0181	0.0181243	141.044	0.0437252	998.6	0.00827405
716.944	997.8	55.8944	55.832	0.831958	693.889	0.88909	997.8	0.00826742
118.979	995.1	37.9847	37.9423	0.942276	95.9811	0.981102	995.1	0.00824505
447.053	994.1	18.026	18.0059	0.005878	424.024	0.0243033	994.1	0.00823676
297.018	993.3	42.0075	41.9606	0.960587	274.004	0.00352512	993.3	0.00823014
633.091	987.6	30.0472	30.0137	0.013678	610.044	0.0443908	987.6	0.00818291
767.055	983.3	48.0003	47.9467	0.946723	743.996	0.995787	983.3	0.00814728
1041.01	979.2	31.9281	31.8925	0.892465	1017.93	0.9251	979.2	0.00811331
487.033	974.9	0.000187	0.000186791	0.000186791	464	0.000186982	974.9	0.00807768
924.158	973.8	31.0871	31.0524	0.0523519	901.084	0.0841276	973.8	0.00806857
463.012	973.4	33.9842	33.9462	0.946209	439.981	0.980946	973.4	0.00806525
264.011	972.9	8.99982	8.98977	0.989774	240.999	0.998973	972.9	0.00806111
340.981	967.5	27.9647	27.9334	0.933428	317.962	0.962013	967.5	0.00801637
174.959	966.2	35.9589	35.9187	0.918719	151.955	0.955474	966.2	0.00800559
556.151	965.7	11.1125	11.1001	0.10009	533.111	0.111448	965.7	0.00800145
869.042	963.7	33.9759	33.9379	0.937915	845.973	0.972644	963.7	0.00798488
175.028	961.9	36.0279	35.9877	0.987662	152.024	0.0244879	961.9	0.00796997
408.114	961.8	37.0917	37.0503	0.0502881	385.088	0.0882014	961.8	0.00796914
797.076	957.9	20.0155	19.9932	0.993172	774.014	0.0136314	957.9	0.00793682
809.992	956.8	32.9314	32.8946	0.894621	786.928	0.928281	956.8	0.00792771
264.954	953.9	9.94343	9.93233	0.93233	241.942	0.942494	953.9	0.00790368
338.145	952.3	25.1281	25.1001	0.100056	315.126	0.12574	952.3	0.00789042
577.97	951.1	32.9313	32.8945	0.894527	554.928	0.928187	951.1	0.00788048
177.061	950.8	38.0609	38.0184	0.0184318	154.057	0.0573359	950.8	0.007878
923.05	949.5	29.9785	29.945	0.94502	899.976	0.975662	949.5	0.00786722
420.017	949.1	48.9947	48.94	0.940037	396.99	0.990117	949.1	0.00786391
630.115	949.1	27.071	27.0408	0.0408012	607.068	0.068472	949.1	0.00786391
754.089	948.5	35.034	34.9949	0.994862	731.031	0.0306718	948.5	0.00785894
131.019	947.9	50.0246	49.9687	0.968732	108.02	0.0198648	947.9	0.00785397
124.974	946.8	43.98	43.9309	0.930862	101.976	0.975816	946.8	0.00784485
377.019	946.6	5.99691	5.99022	0.990219	353.996	0.996349	946.6	0.0078432
384.027	946.2	13.0048	12.9902	0.990244	361.004	0.00353661	946.2	0.00783988
909.022	944.2	15.9508	15.933	0.932993	885.949	0.949297	944.2	0.00782331
1027.09	941.8	18.0108	17.9906	0.990645	1004.01	0.00905477	941.8	0.00780342
130.968	939.8	49.9738	49.918	0.917979	107.969	0.96906	939.8	0.00778685
1127.15	939.7	2.05244	2.05015	0.0501462	1104.05	0.0522441	939.7	0.00778602
392.941	936.5	21.9188	21.8943	0.8943	369.917	0.916705	936.5	0.00775951
536.028	933.4	48.9948	48.9401	0.940139	512.99	0.990219	933.4	0.00773383
939.015	932.2	45.9438	45.8925	0.892473	915.939	0.939434	932.2	0.00772388
665.06	931	4.01058	4.0061	0.00610175	642.01	0.0102012	931	0.00771394
1056.13	921.5	47.0456	46.9931	0.993114	1033.04	0.0412022	921.5	0.00763523
709.05	918.3	48.0002	47.9466	0.946643	685.996	0.995706	918.3	0.00760871
547.054	917.5	2.01601	2.01376	0.0137569	524.016	0.0158176	917.5	0.00760208
927.103	912.9	34.0318	33.9938	0.993794	904.029	0.0285795	912.9	0.00756397
754.034	912.5	34.9792	34.9401	0.940143	730.976	0.975897	912.5	0.00756066
635.975	907	32.9314	32.8946	0.894637	612.928	0.928298	907	0.00751508
424.966	906.7	53.944	53.8837	0.883721	401.939	0.93886	906.7	0.0075126
416.998	905.6	45.9757	45.9244	0.924408	393.971	0.971402	905.6	0.00750348
391.018	903.8	19.9958	19.9735	0.973487	367.994	0.993926	903.8	0.00748857
290.991	902.9	35.98	35.9398	0.939827	267.977	0.976604	902.9	0.00748111
386.947	896.1	15.925	15.9072	0.907183	363.923	0.923461	896.1	0.00742477
1042.11	891.2	33.0298	32.9929	0.992885	1019.03	0.0266461	891.2	0.00738417
945.058	886.5	51.9863	51.9283	0.928276	921.981	0.981414	886.5	0.00734523
502.94	886.3	15.9075	15.8897	0.889745	479.906	0.906004	886.3	0.00734357
735.018	883.6	15.963	15.9452	0.945207	711.962	0.961523	883.6	0.0073212
696.028	878.7	34.979	34.9399	0.939912	672.976	0.975666	878.7	0.0072806
182.024	871.6	43.0237	42.9757	0.97569	159.02	0.0196671	871.6	0.00722177
205.034	870	8.02888	8.01992	0.0199169	182.028	0.0281236	870	0.00720851
524.978	868.8	37.9447	37.9024	0.902378	501.941	0.941163	868.8	0.00719857
114.955	866.4	33.9601	33.9222	0.92221	91.9569	0.956922	866.4	0.00717869
948.966	866	55.8943	55.8319	0.831922	925.889	0.889054	866	0.00717537
268.016	865.5	13.0048	12.9903	0.990262	245.004	0.00355461	865.5	0.00717123
825.052	862.1	47.9916	47.938	0.937974	801.987	0.987029	862.1	0.00714306
265.055	857.7	10.0444	10.0332	0.0332173	242.043	0.0434842	857.7	0.0071066
652.039	857.2	48.9948	48.9401	0.940131	628.99	0.990211	857.2	0.00710246
328.941	854.6	15.9249	15.9071	0.907142	305.923	0.92342	854.6	0.00708092
1155.07	852.6	29.9786	29.9451	0.945144	1131.98	0.975786	852.6	0.00706434
364.965	852.1	51.9485	51.8905	0.890468	341.944	0.943567	852.1	0.0070602
817.053	851.5	39.9928	39.9482	0.948166	793.989	0.989044	851.5	0.00705523
651.09	850.2	48.0462	47.9925	0.99253	628.042	0.0416407	850.2	0.00704446
602.93	845.8	57.8913	57.8267	0.826686	579.886	0.88586	845.8	0.007008
344.979	845.3	31.963	31.9273	0.927334	321.96	0.960005	845.3	0.00700386
549.049	842.9	4.01054	4.00606	0.0060598	526.01	0.0101592	842.9	0.00698397
362.011	841.6	48.9947	48.94	0.940016	338.99	0.990096	841.6	0.0069732
1026.05	838.1	16.9662	16.9473	0.947281	1002.96	0.964623	838.1	0.0069442
478.022	836.3	48.9948	48.9401	0.940058	454.99	0.990138	836.3	0.00692929
721.071	834.8	2.01612	2.01387	0.0138698	698.016	0.0159306	834.8	0.00691686
1083.16	834.7	16.068	16.0501	0.0501053	1060.07	0.0665293	834.7	0.00691603
981.055	834.6	29.9786	29.9451	0.945081	957.976	0.975723	834.6	0.0069152
774.949	833.5	55.8943	55.8319	0.831929	751.889	0.889061	833.5	0.00690609
207.05	832.9	10.0445	10.0333	0.0333262	184.044	0.0435932	832.9	0.00690112
351.023	830.1	38.0062	37.9638	0.963796	328.003	0.00264406	830.1	0.00687792
147.029	826.5	8.02894	8.01998	0.0199758	124.028	0.0281826	826.5	0.00684809
118.964	826	37.9694	37.927	0.927043	95.9659	0.965854	826	0.00684395
350.961	825.8	37.9446	37.9023	0.902265	327.941	0.94105	825.8	0.00684229
466.996	821.3	37.9687	37.9263	0.92628	443.965	0.96509	821.3	0.006805
433.029	817.4	4.00155	3.99708	0.997078	410.001	0.00116803	817.4	0.00677269
910.037	817.1	16.9662	16.9473	0.947299	886.965	0.964641	817.1	0.0067702
122.974	812.9	41.9796	41.9327	0.932705	99.9756	0.975615	812.9	0.0067354
327.017	809.9	14.0008	13.9852	0.985201	304	0.999512	809.9	0.00671055
795.107	808	18.047	18.0268	0.0268306	772.045	0.0452773	808	0.0066948
985.109	807.9	34.0323	33.9943	0.994264	962.029	0.0290504	807.9	0.00669398
620.115	804.3	17.0713	17.0523	0.052277	597.07	0.0697265	804.3	0.00666415
883.057	803.4	47.9914	47.9378	0.937815	859.987	0.98687	803.4	0.00665669
367.025	801.9	54.0083	53.948	0.947998	344.003	0.00320256	801.9	0.00664426
469.008	801.4	39.9802	39.9356	0.935574	445.976	0.97644	801.4	0.00664012
594.033	801	48.9949	48.9402	0.94017	570.99	0.99025	801	0.00663681
476.073	795.8	47.0454	46.9929	0.992865	453.041	0.0409523	795.8	0.00659372
519.047	794	32.0144	31.9787	0.978659	496.011	0.011383	794	0.00657881
396.15	793.3	25.1281	25.1	0.100037	373.126	0.125721	793.3	0.00657301
484.985	792.8	55.9577	55.8953	0.895263	461.952	0.95246	792.8	0.00656886
575.122	792	30.0836	30.05	0.0499764	552.081	0.0807264	792	0.00656223
277.023	791.1	22.0121	21.9876	0.987554	254.01	0.0100538	791.1	0.00655478
832.955	788.5	55.8945	55.8321	0.83208	809.889	0.889212	788.5	0.00653323
408.967	787.4	37.9447	37.9023	0.902296	385.941	0.941081	787.4	0.00652412
444.927	786.5	15.8995	15.8817	0.881703	421.898	0.897954	786.5	0.00651666
286.974	784.6	31.9631	31.9274	0.927373	263.96	0.960044	784.6	0.00650092
875.059	783.9	39.993	39.9483	0.948326	851.989	0.989205	783.9	0.00649512
390.021	783	18.9991	18.9779	0.97787	366.997	0.99729	783	0.00648766
532.976	782.3	45.9435	45.8922	0.892236	509.939	0.939197	782.3	0.00648186
445.059	780.3	16.0315	16.0136	0.0135651	422.03	0.0299517	780.3	0.00646529
326.965	779.5	13.949	13.9334	0.933418	303.948	0.947676	779.5	0.00645866
827.097	777.5	50.0371	49.9813	0.98127	804.032	0.0324157	777.5	0.00644209
538.981	772.6	51.9486	51.8906	0.890551	515.944	0.94365	772.6	0.00640149
254.996	767.8	57.9907	57.926	0.925959	231.985	0.985234	767.8	0.00636172
390.024	764.6	19.0016	18.9804	0.980398	367	0.99982	764.6	0.00633521
607.054	763.7	4.01064	4.00616	0.00616068	584.01	0.0102602	763.7	0.00632775
237.028	763.6	40.0227	39.978	0.978042	214.019	0.0189516	763.6	0.00632692
461.041	752	32.0141	31.9784	0.978379	438.011	0.0111021	752	0.00623081
883.066	751.5	48.0004	47.9468	0.946805	859.996	0.995869	751.5	0.00622667
350.026	747.2	37.0095	36.9682	0.968189	327.006	0.00601821	747.2	0.00619104
466.919	745.8	37.8921	37.8497	0.849745	443.888	0.888477	745.8	0.00617944
375.023	743.1	4.00155	3.99708	0.997077	352.001	0.00116703	743.1	0.00615707
115.024	741	34.0297	33.9917	0.991702	92.0265	0.0264857	741	0.00613967
104.948	740.9	23.9538	23.9271	0.927073	81.9516	0.951557	740.9	0.00613884
251.04	739.6	54.0343	53.9739	0.973937	228.029	0.0291681	739.6	0.00612807
959.074	737.5	7.99684	7.98792	0.987916	935.996	0.99609	737.5	0.00611067
502.998	735.7	15.9653	15.9475	0.94751	479.964	0.963829	735.7	0.00609575
106.964	734.3	25.9695	25.9405	0.940472	83.967	0.967017	734.3	0.00608415
323.044	730.8	10.0274	10.0162	0.0161674	300.026	0.0264168	730.8	0.00605515
811.139	729.9	34.0785	34.0405	0.0404696	788.075	0.0753031	729.9	0.0060477
941.119	726.9	48.0473	47.9937	0.993694	918.043	0.0428056	726.9	0.00602284
382.134	725.4	11.1125	11.1001	0.100087	359.111	0.111445	725.4	0.00601041
170.96	725.1	31.9597	31.9241	0.924054	147.957	0.956722	725.1	0.00600792
147.05	718	8.05038	8.04139	0.0413919	124.05	0.0496206	718	0.0059491
763.118	716	44.0628	44.0136	0.0135601	740.059	0.058599	716	0.00593252
897.082	714.4	4.01053	4.00606	0.0060558	874.01	0.0101552	714.4	0.00591927
579.023	712.5	33.9844	33.9464	0.946421	555.981	0.981158	712.5	0.00590353
839.123	710.1	4.05748	4.05295	0.0529524	816.057	0.0570997	710.1	0.00588364
408.914	708.9	37.892	37.8497	0.849724	385.888	0.888456	708.9	0.0058737
489.049	707.9	2.01588	2.01363	0.0136261	466.016	0.0156866	707.9	0.00586541
737.102	707.9	18.0469	18.0267	0.0267197	714.045	0.0451664	707.9	0.00586541
454.155	707	25.1281	25.1	0.100038	431.126	0.125722	707	0.00585795
136.99	706.9	55.9952	55.9327	0.932675	113.99	0.989911	706.9	0.00585713
486.97	706.3	57.9423	57.8776	0.877597	463.937	0.936823	706.3	0.00585215
781.071	703.8	4.01059	4.00611	0.00611374	758.01	0.0102132	703.8	0.00583144
781.092	701	4.0316	4.0271	0.0271003	758.031	0.0312212	701	0.00580824
156.947	699.1	17.9475	17.9275	0.927451	133.946	0.945796	699.1	0.0057925
484.922	693.6	55.8944	55.832	0.831964	461.889	0.889096	693.6	0.00574693
723.086	686.7	4.03166	4.02716	0.0271592	700.031	0.0312802	686.7	0.00568976
783.108	686.4	6.04736	6.04061	0.0406095	760.047	0.0467908	686.4	0.00568727
821.16	686.1	44.0993	44.0501	0.0500503	798.095	0.0951265	686.1	0.00568478
866.153	683.4	31.0869	31.0522	0.052231	843.084	0.0840066	683.4	0.00566241
296.007	682.9	40.996	40.9502	0.950217	272.992	0.992121	682.9	0.00565827
760.051	680.6	40.996	40.9503	0.950254	736.992	0.992159	680.6	0.00563921
851.097	678.5	16.0315	16.0136	0.0136221	828.03	0.0300087	678.5	0.00562181
331.034	678.4	18.0172	17.9971	0.997056	308.015	0.0154722	678.4	0.00562098
658.056	674.9	55.0118	54.9503	0.950332	635.007	0.00656278	674.9	0.00559198
137.012	673.5	56.0171	55.9545	0.954501	114.012	0.0117588	673.5	0.00558038
751.986	672.3	32.9313	32.8946	0.89457	728.928	0.92823	672.3	0.00557044
851.016	672.2	15.9504	15.9326	0.932593	827.949	0.948896	672.2	0.00556961
444.993	670.6	15.9652	15.9474	0.947399	421.964	0.963718	670.6	0.00555636
307.033	669.7	52.0219	51.9638	0.963785	284.017	0.0169592	669.7	0.0055489
465.036	666.3	36.0087	35.9685	0.968528	442.005	0.00533474	666.3	0.00552073
885.103	661.5	50.037	49.9811	0.981141	862.032	0.0322867	661.5	0.00548096
881.009	661	45.9436	45.8923	0.892292	857.939	0.939253	661	0.00547681
311.972	657.6	56.961	56.8974	0.89741	288.956	0.955633	657.6	0.00544864
519.964	657.1	32.9312	32.8945	0.894476	496.928	0.928136	657.1	0.0054445
178.929	652.7	39.9294	39.8848	0.884845	155.926	0.925659	652.7	0.00540804
523.013	650.6	35.9798	35.9396	0.939642	499.976	0.976418	650.6	0.00539064
348.988	648.6	35.9717	35.9315	0.931548	325.968	0.968316	648.6	0.00537407
865.113	647.1	30.0473	30.0137	0.0137319	842.044	0.0444448	647.1	0.00536164
134.959	646.2	53.9643	53.9041	0.904073	111.959	0.959233	646.2	0.00535419
207.035	644.2	10.0296	10.0184	0.0183829	184.029	0.0286346	644.2	0.00533762
624.062	643.5	21.0182	20.9947	0.99474	601.016	0.0162237	643.5	0.00533182
1097.07	643.1	29.9786	29.9451	0.945103	1073.98	0.975745	643.1	0.0053285
233.033	642.5	36.0278	35.9876	0.987613	210.024	0.0244389	642.5	0.00532353
999.125	642	48.0479	47.9943	0.994274	976.043	0.0433866	642	0.00531939
1025.03	640.6	15.9504	15.9326	0.932626	1001.95	0.948929	640.6	0.00530779
665.105	640	4.05599	4.05146	0.051461	642.056	0.0556069	640	0.00530282
420.97	639.2	49.948	49.8923	0.892273	397.943	0.943327	639.2	0.00529619
779.076	637.8	2.01605	2.0138	0.0138009	756.016	0.0158616	637.8	0.00528459
937.17	635.4	44.0993	44.05	0.0500324	914.095	0.0951085	635.4	0.0052647
968.043	634.8	16.9661	16.9471	0.947121	944.964	0.964462	634.8	0.00525973
768.105	633.4	49.0497	48.995	0.994962	745.045	0.0450979	633.4	0.00524813
1141.16	631.5	16.0681	16.0502	0.0501662	1118.07	0.0665903	631.5	0.00523239
543	630.7	55.9667	55.9042	0.904224	519.961	0.961431	630.7	0.00522576
740.073	630.6	21.0185	20.9951	0.995072	717.017	0.0165557	630.6	0.00522493
219.018	630.2	22.0122	21.9876	0.987643	196.01	0.0101428	630.2	0.00522162
386.987	628.7	15.9652	15.9474	0.947408	363.964	0.963727	628.7	0.00520919
233.029	628.5	36.0238	35.9835	0.983548	210.02	0.0203693	628.5	0.00520753
831.069	626.3	54.0085	53.9482	0.948156	808.003	0.00336054	626.3	0.0051893
306.036	626.2	51.0252	50.9683	0.968258	283.02	0.0204133	626.2	0.00518847
575.086	625.1	30.0472	30.0136	0.013647	552.044	0.0443598	625.1	0.00517936
498.987	625	11.9537	11.9404	0.940369	475.953	0.952588	625	0.00517853
152.062	622.4	13.0622	13.0476	0.0476056	129.061	0.0609572	622.4	0.00515699
491.035	619.5	4.00166	3.99719	0.997189	468.001	0.00127902	619.5	0.00513296
795.134	615.8	18.0736	18.0534	0.0533909	772.072	0.0718648	615.8	0.0051023
252.985	613.8	55.9792	55.9167	0.916665	229.974	0.973884	613.8	0.00508573
443.043	612.3	14.0158	14.0001	0.000135848	420.014	0.0144621	612.3	0.0050733
1055.03	610.8	45.9442	45.8929	0.892914	1031.94	0.939876	610.8	0.00506087
484.994	610.7	55.9666	55.9041	0.904113	461.961	0.96132	610.7	0.00506005
596.987	609.9	51.9486	51.8906	0.890562	573.944	0.943661	609.9	0.00505342
889.074	608.5	54.0084	53.948	0.948047	866.003	0.00325155	608.5	0.00504182
362.964	607.9	49.948	49.8923	0.892272	339.943	0.943326	607.9	0.00503685
549.04	607.6	4.00169	3.99722	0.99722	526.001	0.00131001	607.6	0.00503436
785.057	607.6	7.99646	7.98753	0.987533	761.996	0.995707	607.6	0.00503436
633.127	604.3	30.0836	30.05	0.0500074	610.081	0.0807574	604.3	0.00500702
1133.09	603.1	7.99694	7.98801	0.988009	1110	0.996183	603.1	0.00499708
282.976	603	27.9647	27.9335	0.933487	259.962	0.962072	603	0.00499625
310.99	603	55.9792	55.9166	0.916646	287.974	0.973865	603	0.00499625
698.994	602.6	37.9449	37.9026	0.90256	675.941	0.941346	602.6	0.00499293
542.991	602.1	55.9578	55.8953	0.895334	519.953	0.952531	602.1	0.00498879
660.935	599.8	57.8914	57.8268	0.826757	637.886	0.885931	599.8	0.00496973
665.081	599.3	4.03165	4.02715	0.0271482	642.031	0.0312692	599.3	0.00496559
1070.14	599	3.05567	3.05226	0.052255	1047.06	0.0553784	599	0.0049631
384.971	598.9	13.949	13.9334	0.933449	361.948	0.947707	598.9	0.00496228
359.058	595	46.042	45.9906	0.990593	336.038	0.037655	595	0.00492996
389.039	592.8	18.0169	17.9968	0.996767	366.015	0.0151832	592.8	0.00491173
239.013	590.7	42.0076	41.9607	0.960676	216.004	0.00361411	590.7	0.00489433
167	589.9	28.0003	27.969	0.968996	143.998	0.997616	589.9	0.0048877
753.04	588.9	33.9848	33.9468	0.946833	729.982	0.981571	588.9	0.00487942
284.989	587.7	29.9784	29.945	0.944959	261.976	0.975601	587.7	0.00486948
564.068	584.1	19.0293	19.0081	0.0080597	541.028	0.0275106	584.1	0.00483965
502.958	583.8	15.925	15.9073	0.907265	479.924	0.923543	583.8	0.00483716
161.03	583.6	22.0296	22.005	0.00502253	138.028	0.0275402	583.6	0.00483551
607.075	582.3	4.03163	4.02713	0.0271272	584.031	0.0312482	582.3	0.00482473
638.078	581.3	35.0338	34.9947	0.99467	615.03	0.0304798	581.3	0.00481645
404.983	581	33.9612	33.9232	0.923244	381.958	0.957957	581	0.00481396
640.989	580.6	37.9447	37.9024	0.90236	617.941	0.941145	580.6	0.00481065
853.113	578.4	18.0469	18.0267	0.0267417	830.045	0.0451884	578.4	0.00479242
413.029	576.2	42.0075	41.9606	0.960589	390.004	0.00352712	576.2	0.00477419
463.058	576.2	34.0306	33.9926	0.992607	440.027	0.0273916	576.2	0.00477419
911.097	574.1	18.0257	18.0056	0.00557634	888.024	0.0240014	574.1	0.00475679
809.123	573.9	32.0624	32.0266	0.0266108	786.059	0.0593835	573.9	0.00475513
336.932	573	23.9156	23.8889	0.88894	313.913	0.913385	573	0.00474768
430.961	572.7	1.9337	1.93154	0.931537	407.934	0.933513	572.7	0.00474519
1075.08	571.6	7.99678	7.98785	0.987848	1052	0.996022	571.6	0.00473608
128.986	571.2	47.9916	47.938	0.937982	105.987	0.987037	571.2	0.00473276
843.062	571.1	7.99643	7.9875	0.987504	819.996	0.995678	571.1	0.00473193
997.02	570.3	45.9437	45.8924	0.892354	973.939	0.939315	570.3	0.00472531
870.1	568.1	35.0343	34.9951	0.995133	847.031	0.0309438	568.1	0.00470708
120.987	567.7	39.9929	39.9482	0.948224	97.9891	0.989102	567.7	0.00470376
306.959	567.1	51.9485	51.8905	0.890467	283.944	0.943566	567.1	0.00469879
795.085	565.3	18.0252	18.0051	0.00511485	772.024	0.0235394	565.3	0.00468388
572.109	564.1	27.0711	27.0409	0.0408502	549.069	0.068521	564.1	0.00467393
544.924	563.9	57.8914	57.8267	0.826725	521.886	0.885899	563.9	0.00467228
536.037	560.8	49.0037	48.949	0.949019	512.999	0.999108	560.8	0.00464659
926.003	560.4	32.9315	32.8947	0.894712	902.928	0.928373	560.4	0.00464328
252.963	559.5	55.9577	55.8952	0.895199	229.952	0.952396	559.5	0.00463582
452.943	559.1	23.9157	23.889	0.888982	429.913	0.913427	559.1	0.00463251
677.012	558.4	15.9628	15.945	0.944966	653.961	0.961282	558.4	0.00462671
367.051	557.8	54.0343	53.9739	0.973929	344.029	0.0291601	557.8	0.00462174
665.051	554.7	4.00169	3.99722	0.997222	642.001	0.00131201	554.7	0.00459605
322.016	551.5	8.99981	8.98976	0.989765	298.999	0.998964	551.5	0.00456954
480.976	551.2	51.9486	51.8905	0.89055	457.944	0.943649	551.2	0.00456705
388.969	551	17.9474	17.9274	0.927385	365.946	0.94573	551	0.00456539
505.058	549.7	18.0256	18.0055	0.00549942	482.024	0.0239244	549.7	0.00455462
1013.09	549.2	4.01053	4.00605	0.00604781	990.01	0.0101472	549.2	0.00455048
426.988	548.4	55.9665	55.904	0.903962	403.961	0.961169	548.4	0.00454385
658.146	548.2	55.1024	55.0409	0.0409111	635.097	0.0972342	548.2	0.00454219
768.05	547.8	48.9949	48.9402	0.940153	744.99	0.990233	547.8	0.00453888
890.96	547.3	55.8945	55.8321	0.832101	867.889	0.889233	547.3	0.00453474
449.947	545.3	20.9192	20.8958	0.895817	426.917	0.9172	545.3	0.00451816
723.065	543.5	4.01055	4.00607	0.00607278	700.01	0.0101722	543.5	0.00450325
230.979	542.4	33.9735	33.9355	0.935537	207.97	0.970263	542.4	0.00449414
1199.06	539.3	15.9633	15.9455	0.945504	1175.96	0.961821	539.3	0.00446845
955.087	538.6	4.01063	4.00616	0.00615669	932.01	0.0102562	538.6	0.00446265
309.001	538.4	53.9906	53.9303	0.930267	285.985	0.985453	538.4	0.00446099
812.094	538.3	35.0342	34.9951	0.995092	789.031	0.0309028	538.3	0.00446017
839.097	537.9	4.03158	4.02708	0.0270813	816.031	0.0312022	537.9	0.00445685
391.941	537.7	20.9192	20.8958	0.895826	368.917	0.917209	537.7	0.00445519
999.077	534.2	48.0004	47.9468	0.946767	975.996	0.995831	534.2	0.00442619
794.027	533.9	16.9663	16.9474	0.947377	770.965	0.964719	533.9	0.00442371
1114.13	533.6	47.0457	46.9931	0.993145	1091.04	0.0412332	533.6	0.00442122
322.96	533.1	9.94342	9.93232	0.932321	299.942	0.942485	533.1	0.00441708
911.144	532.2	18.0732	18.053	0.0530033	888.071	0.0714769	532.2	0.00440962
462.989	531.1	33.9611	33.9232	0.923215	439.958	0.957928	531.1	0.00440051
402.985	529.4	31.9631	31.9274	0.927395	379.96	0.960066	529.4	0.00438642
261.046	529.3	6.03457	6.02783	0.0278347	238.034	0.034003	529.3	0.00438559
350.028	528.4	37.012	36.9707	0.970706	327.009	0.00853797	528.4	0.00437814
821.123	526.6	44.0627	44.0135	0.0135112	798.059	0.05855	526.6	0.00436322
227.007	526.1	30.002	29.9685	0.968511	203.999	0.999178	526.1	0.00435908
449.023	525.3	19.9958	19.9735	0.973479	425.994	0.993917	525.3	0.00435245
560.946	524.2	15.9075	15.8897	0.889716	537.906	0.905975	524.2	0.00434334
705.112	523.7	44.0628	44.0136	0.0135691	682.059	0.058608	523.7	0.00433919
834.952	522.7	57.8914	57.8267	0.82673	811.886	0.885904	522.7	0.00433091
166.011	521.7	27.0105	26.9804	0.980371	143.008	0.00797968	521.7	0.00432262
652.047	519.6	49.0036	48.9489	0.948891	628.999	0.99898	519.6	0.00430522
1119.07	517.6	51.9866	51.9285	0.928538	1095.98	0.981677	517.6	0.00428865
941.072	516.1	48.0006	47.947	0.946986	917.996	0.99605	516.1	0.00427622
309.019	512.8	54.0083	53.948	0.947997	286.003	0.00320156	512.8	0.00424888
266.965	512.2	11.9536	11.9403	0.940275	243.952	0.952494	512.2	0.00424391
718.941	511.9	57.8913	57.8267	0.826658	695.886	0.885832	511.9	0.00424142
607.046	510.9	4.00176	3.99729	0.997291	584.001	0.00138101	510.9	0.00423314
541.067	510.5	54.0344	53.9741	0.974062	518.029	0.0292931	510.5	0.00422982
319.051	510.3	6.03452	6.02779	0.0277858	296.034	0.033954	510.3	0.00422817
506.035	510.3	19.0017	18.9805	0.980529	483	0.999952	510.3	0.00422817
373.074	509.7	2.0522	2.0499	0.0499035	350.052	0.0520012	509.7	0.0042232
348.999	504.7	35.9825	35.9423	0.942276	325.979	0.979055	504.7	0.00418177
175.045	504.4	36.0453	36.005	0.00502253	152.042	0.0418663	504.4	0.00417928
474.971	502.2	45.9435	45.8922	0.892215	451.939	0.939176	502.2	0.00416105
1175.03	502.2	49.9388	49.883	0.883036	1151.93	0.934081	502.2	0.00416105
542.045	501.9	55.0117	54.9503	0.95031	519.007	0.00654078	501.9	0.00415857
345.03	501.6	32.0139	31.9781	0.978127	322.011	0.0108501	501.6	0.00415608
1001.11	501.2	50.0371	49.9812	0.981203	978.032	0.0323487	501.2	0.00415277
659.002	499.3	55.9579	55.8954	0.895426	635.953	0.952623	499.3	0.00413702
365.038	499	52.0219	51.9639	0.963856	342.017	0.0170302	499	0.00413454
1061.07	497.1	51.9867	51.9287	0.928677	1037.98	0.981816	497.1	0.0041188
1064.98	496.6	55.8946	55.8322	0.832174	1041.89	0.889306	496.6	0.00411465
263.04	496.4	8.02877	8.01981	0.019808	240.028	0.0280146	496.4	0.004113
604.929	496.1	1.88474	1.88263	0.882634	581.885	0.884561	496.1	0.00411051
136.015	495.4	55.0203	54.9588	0.958844	113.015	0.015083	495.4	0.00410471
154.984	494.3	15.9844	15.9666	0.966563	131.983	0.982901	494.3	0.0040956
394.938	493	23.9156	23.8889	0.888901	371.913	0.913346	493	0.00408483
825.061	491.7	48.0006	47.947	0.946954	801.996	0.996018	491.7	0.00407405
1013.14	491.3	4.05798	4.05344	0.0534448	990.058	0.0575927	491.3	0.00407074
249.027	488.6	52.0219	51.9638	0.963814	226.017	0.0169882	488.6	0.00404837
600.05	486.5	55.0118	54.9504	0.950381	577.007	0.00661177	486.5	0.00403097
702.045	486.4	40.9962	40.9504	0.950433	678.992	0.992338	486.4	0.00403014
967.027	485.1	15.9508	15.933	0.932974	943.949	0.949278	485.1	0.00401937
350.043	484.9	37.027	36.9856	0.985609	327.023	0.0234566	484.9	0.00401771
593.084	484.8	48.0459	47.9923	0.992289	570.041	0.0413997	484.8	0.00401688
248.031	484.4	51.0252	50.9682	0.968237	225.02	0.0203923	484.4	0.00401357
594.939	484	49.9006	49.8449	0.844869	571.896	0.895875	484	0.00401025
358.992	483.5	45.9758	45.9244	0.924447	335.971	0.971441	483.5	0.00400611
156.996	483.4	17.9959	17.9758	0.975827	133.994	0.994221	483.4	0.00400528
123.983	482.4	42.9883	42.9403	0.940329	100.984	0.984269	482.4	0.003997
517.08	482.3	30.0473	30.0137	0.0137259	494.044	0.0444388	482.3	0.00399617
723.112	481.3	4.05684	4.05231	0.0523111	700.056	0.0564578	481.3	0.00398788
1040.06	481.3	30.9821	30.9475	0.947531	1016.98	0.9792	481.3	0.00398788
132.965	480.9	51.9707	51.9126	0.912649	109.966	0.965771	480.9	0.00398457
436.986	480	7.95871	7.94982	0.949819	413.958	0.957954	480	0.00397711
1142.06	479.9	16.9663	16.9474	0.947363	1118.96	0.964705	479.9	0.00397628
544.975	479.4	57.9424	57.8777	0.877678	521.937	0.936904	479.4	0.00397214
370.959	478.7	57.9422	57.8775	0.877495	347.937	0.936721	478.7	0.00396634
772.045	477.2	52.9898	52.9306	0.930592	748.985	0.984756	477.2	0.00395391
478.966	476.5	49.9384	49.8826	0.882634	455.934	0.933679	476.5	0.00394811
679.096	476.3	18.0469	18.0268	0.0267786	656.045	0.0452253	476.3	0.00394645
448.029	476.1	19.0016	18.9804	0.980419	425	0.999841	476.1	0.0039448
888.056	475.3	52.99	52.9308	0.930784	864.985	0.984948	475.3	0.00393817
1040.17	474.2	31.0873	31.0526	0.0525836	1017.08	0.0843596	474.2	0.00392905
108.959	473.8	27.9649	27.9337	0.933664	85.9622	0.962249	473.8	0.00392574
950.962	473.7	57.8911	57.8264	0.826442	927.886	0.885616	473.7	0.00392491
1004.07	472.5	52.9897	52.9305	0.930536	980.985	0.9847	472.5	0.00391497
170.004	472.4	31.0035	30.9689	0.968902	147.001	0.000592513	472.4	0.00391414
807.039	472.1	29.9785	29.945	0.944998	783.976	0.97564	472.1	0.00391166
177.007	470.7	38.0072	37.9647	0.964732	154.004	0.00358097	470.7	0.00390006
191.077	470.2	52.0765	52.0184	0.0183819	168.072	0.071612	470.2	0.00389591
207.033	470.2	10.0275	10.0163	0.0163252	184.027	0.0265748	470.2	0.00389591
239.059	469.6	42.0537	42.0067	0.00669452	216.05	0.0496798	469.6	0.00389094
352.16	468.7	39.1437	39.1	0.100006	329.14	0.140017	468.7	0.00388348
647.107	465.8	44.0628	44.0136	0.0135581	624.059	0.058597	465.8	0.00385946
446.924	465.3	17.8964	17.8764	0.876413	423.895	0.894706	465.3	0.00385531
507.029	465.2	19.9959	19.9735	0.973529	483.994	0.993968	465.2	0.00385448
442.032	464.8	13.0049	12.9903	0.990335	419.004	0.00362761	464.8	0.00385117
746.126	464.4	27.0711	27.0409	0.0408532	723.069	0.068524	464.4	0.00384786
167.038	464	28.0381	28.0068	0.00682337	144.035	0.0354826	464	0.00384454
116.953	463.8	35.9589	35.9188	0.918768	93.9555	0.955523	463.8	0.00384288
710.044	463.3	48.9947	48.94	0.940032	686.99	0.990112	463.3	0.00383874
852.032	462.4	16.9661	16.9471	0.947129	828.964	0.96447	462.4	0.00383128
696.083	461.7	35.034	34.9949	0.994851	673.031	0.0306608	461.7	0.00382548
867.128	461.1	32.0625	32.0267	0.0266917	844.059	0.0594645	461.1	0.00382051
431.043	460	2.01584	2.01359	0.0135851	408.016	0.0156456	460	0.0038114
911.119	459	18.0474	18.0272	0.0272022	888.046	0.0456493	459	0.00380311
154.002	458.2	15.0024	14.9857	0.985659	131.001	0.000993923	458.2	0.00379648
169.038	457.9	30.0378	30.0042	0.00421058	146.035	0.0349137	457.9	0.003794
364.042	457.3	51.0252	50.9682	0.968239	341.02	0.0203943	457.3	0.00378903
188.974	456.4	49.9737	49.9179	0.91788	165.969	0.968961	456.4	0.00378157
751.117	456.3	32.0622	32.0264	0.0264001	728.059	0.0591725	456.3	0.00378074
418.067	455	47.0454	46.9928	0.992834	395.041	0.0409213	455	0.00376997
425.018	454.1	53.9958	53.9355	0.935523	401.991	0.990715	454.1	0.00376251
449.042	454.1	20.015	19.9926	0.992627	426.013	0.0130855	454.1	0.00376251
292.02	452.9	37.0096	36.9682	0.968228	269.006	0.0060572	452.9	0.00375257
293.017	452.9	38.0063	37.9638	0.963815	270.003	0.00266306	452.9	0.00375257
925.112	452.8	32.0411	32.0053	0.00534659	902.038	0.0380975	452.8	0.00375174
671.068	449.1	10.0186	10.0075	0.00746309	648.018	0.0177037	449.1	0.00372109
855.129	448.5	20.063	20.0406	0.0406005	832.061	0.0611079	448.5	0.00371611
955.135	447.2	4.05814	4.05361	0.0536136	932.058	0.0577617	447.2	0.00370534
151.995	444.2	12.9949	12.9804	0.980371	128.994	0.993654	444.2	0.00368049
1100.12	442.8	33.0297	32.9928	0.992846	1077.03	0.0266071	442.8	0.00366889
183.005	439.8	44.0051	43.956	0.955974	160.001	0.000954427	439.8	0.00364403
781.062	439.3	4.0021	3.99763	0.997633	758.002	0.00172398	439.3	0.00363989
244.997	439.1	47.9914	47.9378	0.937824	221.987	0.986879	439.1	0.00363823
268.006	439	12.9947	12.9802	0.980233	244.994	0.993516	439	0.0036374
577.08	438.7	32.0412	32.0054	0.00542051	554.038	0.0381715	438.7	0.00363491
250.996	438.3	53.9905	53.9303	0.930256	227.985	0.985442	438.3	0.0036316
879.165	438.3	44.0993	44.05	0.0500314	856.095	0.0951075	438.3	0.0036316
386.985	437.7	15.9628	15.945	0.945021	363.961	0.961337	437.7	0.00362663
601.005	437.6	55.9666	55.9041	0.904125	577.961	0.961332	437.6	0.0036258
456.098	436.8	27.071	27.0408	0.0407983	433.068	0.068469	436.8	0.00361917
168.962	436.1	29.9624	29.9289	0.928925	145.96	0.959551	436.1	0.00361337
865.044	435.5	29.9783	29.9448	0.944849	841.975	0.975491	435.5	0.0036084
171.012	435.3	32.0116	31.9758	0.975837	148.009	0.0085573	435.3	0.00360674
291.039	433.8	36.0277	35.9875	0.987504	268.024	0.0243299	433.8	0.00359431
508.952	431	21.9188	21.8943	0.894332	485.917	0.916737	431	0.00357111
750.142	430.5	31.0871	31.0523	0.0523389	727.084	0.0841146	430.5	0.00356697
266.987	430	11.9765	11.9631	0.96314	243.975	0.975382	430	0.00356283
1006.97	429.7	55.8946	55.8322	0.832223	983.889	0.889355	429.7	0.00356034
813.082	428.2	36.0213	35.9811	0.98111	790.018	0.0179295	428.2	0.00354792
1084.05	428.2	16.9664	16.9474	0.947412	1060.96	0.964754	428.2	0.00354792
525.001	428.1	37.9686	37.9263	0.926251	501.965	0.965061	428.1	0.00354709
306.039	426.3	51.0277	50.9708	0.970765	283.023	0.0229231	426.3	0.00353217
207.054	426.2	10.0486	10.0374	0.0374016	184.048	0.0476728	426.2	0.00353134
288.971	425.6	33.96	33.9221	0.922073	265.957	0.956785	425.6	0.00352637
317.018	425.6	4.0015	3.99704	0.997036	294.001	0.00112603	425.6	0.00352637
389.003	424.5	17.9809	17.9608	0.960807	365.979	0.979187	424.5	0.00351726
144.984	424.2	5.9839	5.97722	0.977219	121.983	0.983336	424.2	0.00351477
1097.17	424.1	30.0837	30.0501	0.0500953	1074.08	0.0808454	424.1	0.00351394
776.946	423.8	57.8913	57.8266	0.826609	753.886	0.885783	423.8	0.00351146
839.076	423.8	4.01048	4.006	0.00600486	816.01	0.0101042	423.8	0.00351146
367.012	422.4	53.9958	53.9355	0.935462	343.991	0.990654	422.4	0.00349986
871.087	422.2	36.0214	35.9811	0.981131	848.018	0.0179505	422.2	0.0034982
720.058	421	1.00373	1.00261	0.00261022	697.004	0.00363619	421	0.00348826
695.034	419.7	33.9843	33.9463	0.946313	671.981	0.98105	419.7	0.00347749
454.942	419.1	25.9145	25.8855	0.88553	431.912	0.912018	419.1	0.00347252
323.061	418.7	10.0444	10.0332	0.0332183	300.043	0.0434852	418.7	0.0034692
867.997	418.1	32.9313	32.8946	0.894572	844.928	0.928232	418.1	0.00346423
446.948	418	17.9204	17.9004	0.900406	423.919	0.918723	418	0.0034634
545.039	417.6	0.000218	0.000217757	0.000217757	522	0.000217979	417.6	0.00346009
410.166	417.2	39.1438	39.1001	0.100067	387.14	0.140078	417.2	0.00345677
600.996	416.8	55.9577	55.8952	0.895225	577.952	0.952422	416.8	0.00345346
570.167	416.5	25.1282	25.1001	0.10011	547.126	0.125794	416.5	0.00345097
853.139	416.3	18.073	18.0528	0.0527926	830.071	0.0712659	416.3	0.00344932
826.961	415.2	49.9006	49.8448	0.844833	803.896	0.895839	415.2	0.0034402
654.992	415	51.9486	51.8906	0.890623	631.944	0.943722	415	0.00343854
1171.14	414.6	46.0423	45.9909	0.990927	1148.04	0.037989	414.6	0.00343523
614.156	413	11.1125	11.1001	0.100131	591.111	0.111489	413	0.00342197
589.101	412.9	44.0627	44.0135	0.0135072	566.059	0.058546	412.9	0.00342114
330.964	411.6	17.9473	17.9273	0.927254	307.946	0.945599	411.6	0.00341037
1045.11	411.5	36.0283	35.9881	0.988116	1022.02	0.0249429	411.5	0.00340954
145.035	410.1	6.03473	6.02799	0.0279926	122.034	0.034161	410.1	0.00339794
298.991	409.9	43.9798	43.9307	0.930665	275.976	0.975619	409.9	0.00339629
662.934	409.5	1.88469	1.88259	0.882586	639.885	0.884512	409.5	0.00339297
774.066	408.9	55.0116	54.9502	0.950215	751.006	0.00644479	408.9	0.003388
826.11	408.8	49.0502	48.9954	0.995392	803.046	0.0455289	408.8	0.00338717
678.084	407.8	17.0347	17.0157	0.0156789	655.033	0.033091	407.8	0.00337889
923.038	406.3	29.9666	29.9332	0.933163	899.964	0.963793	406.3	0.00336646
194.98	405.5	55.9799	55.9174	0.917373	171.975	0.974593	405.5	0.00335983
335.029	404.4	22.0121	21.9876	0.987555	312.01	0.0100548	404.4	0.00335072
736.09	404.3	17.035	17.0159	0.0159396	713.033	0.0333519	404.3	0.00334989
1027.11	403.4	18.026	18.0059	0.00588799	1004.02	0.0243133	403.4	0.00334243
432.96	401.5	3.93249	3.92809	0.928095	409.932	0.932115	401.5	0.00332669
982.164	401.4	31.087	31.0523	0.0523229	959.084	0.0840986	401.4	0.00332586
943.108	401.2	50.0371	49.9812	0.981182	920.032	0.0323277	401.2	0.0033242
913.134	401.1	20.0629	20.0405	0.0404916	890.061	0.0609989	401.1	0.00332337
884.116	400.4	49.0499	48.9952	0.995153	861.045	0.0452899	400.4	0.00331757
406.994	400.3	35.9717	35.9316	0.931579	383.968	0.968347	400.3	0.00331675
621.091	399.9	18.0467	18.0265	0.0265379	598.045	0.0449844	399.9	0.00331343
1128.15	399.8	3.05565	3.05224	0.052236	1105.06	0.0553594	399.8	0.0033126
444.99	399.4	15.9628	15.9449	0.944942	421.961	0.961258	399.4	0.00330929
387.053	399.3	16.0315	16.0136	0.0135841	364.03	0.0299707	399.3	0.00330846
841.113	399	6.04733	6.04058	0.0405805	818.047	0.0467618	399	0.00330597
1031.09	397.7	22.0123	21.9877	0.987707	1008.01	0.0102068	397.7	0.0032952
526.177	397.6	39.1439	39.1001	0.100149	503.14	0.14016	397.6	0.00329437
304.006	397.4	48.9947	48.94	0.940035	280.99	0.990115	397.4	0.00329272
619.006	397.4	15.9626	15.9448	0.944815	595.961	0.961131	397.4	0.00329272
501.049	397	14.0159	14.0003	0.000266702	478.015	0.0145931	397	0.0032894
527.013	396	39.9803	39.9357	0.935675	503.977	0.976541	396	0.00328112
969.103	395.9	18.026	18.0058	0.00584704	946.024	0.0242723	395.9	0.00328029
364.044	395.3	51.0276	50.9707	0.970666	341.023	0.0228241	395.3	0.00327532
450.358	394.5	21.3304	21.3066	0.306568	427.328	0.328371	394.5	0.00326869
197.033	394.3	0.027852	0.0278209	0.0278209	174.028	0.0278494	394.3	0.00326703
1009.08	394.3	58.0028	57.9381	0.938079	985.997	0.997366	394.3	0.00326703
491.043	393	4.01055	4.00607	0.00606879	468.01	0.0101682	393	0.00325626
448.026	391.4	18.999	18.9778	0.977831	424.997	0.997251	391.4	0.003243
1018.08	390.8	8.99983	8.98978	0.989777	994.999	0.998976	390.8	0.00323803
488.967	388.3	1.93375	1.93159	0.931588	465.934	0.933564	388.3	0.00321732
461.959	386.6	32.9312	32.8944	0.894385	438.928	0.928045	386.6	0.00320323
710.95	386.3	49.9006	49.8449	0.84492	687.896	0.895927	386.3	0.00320075
333.029	386	20.0125	19.9902	0.990178	310.011	0.0106337	386	0.00319826
391.035	385.6	20.0127	19.9903	0.990349	368.011	0.0108047	385.6	0.00319495
521.066	385.4	34.0331	33.9951	0.995075	498.03	0.0298624	385.4	0.00319329
971.093	385.4	20.0163	19.9939	0.993905	948.014	0.0143643	385.4	0.00319329
913.087	385.3	20.016	19.9937	0.993654	890.014	0.0141134	385.3	0.00319246
659.01	385.1	55.9667	55.9042	0.904176	635.961	0.961383	385.1	0.0031908
396.936	384.6	25.9145	25.8855	0.885519	373.912	0.912007	384.6	0.00318666
1085.1	383.2	18.0108	17.9906	0.990646	1062.01	0.00905577	383.2	0.00317506
138.99	381.1	57.9956	57.9309	0.930862	115.99	0.990142	381.1	0.00315766
294.94	380.8	39.9293	39.8847	0.884708	271.926	0.925521	380.8	0.00315518
230.924	380.7	33.9181	33.8802	0.880199	207.915	0.914868	380.7	0.00315435
682.068	380.4	21.0183	20.9948	0.994831	659.016	0.0163147	380.4	0.00315186
321.045	380.3	8.02875	8.01979	0.019789	298.028	0.0279956	380.3	0.00315103
435.024	380.1	5.99685	5.99015	0.99015	411.996	0.99628	380.1	0.00314938
406.022	379.6	34.9996	34.9605	0.960544	382.996	0.996319	379.6	0.00314523
665.108	377	4.05873	4.0542	0.054198	642.058	0.0583466	377	0.00312369
1099.02	376.4	31.9282	31.8925	0.892536	1075.93	0.925171	376.4	0.00311872
407.004	376	35.9825	35.9423	0.942317	383.979	0.979096	376	0.0031154
897.103	374.3	4.03172	4.02722	0.0272221	874.031	0.0313432	374.3	0.00310132
183.011	374	44.0113	43.9622	0.962198	160.007	0.00718384	374	0.00309883
929.1	373.2	36.0284	35.9882	0.988164	906.025	0.0249909	373.2	0.0030922
596.999	371.9	51.9605	51.9025	0.902458	573.956	0.95557	371.9	0.00308143
942.972	371.5	49.9008	49.845	0.845044	919.896	0.896051	371.5	0.00307812
193.019	371.4	54.0194	53.9591	0.959072	170.014	0.0142885	371.4	0.00307729
594.042	370.4	49.0037	48.949	0.94895	570.999	0.999039	370.4	0.003069
899.118	370.2	6.04728	6.04053	0.0405315	876.047	0.0467128	370.2	0.00306735
923.119	370.2	30.0477	30.0142	0.0141924	900.045	0.0449058	370.2	0.00306735
1084.16	369.8	17.0717	17.0526	0.0525946	1061.07	0.0700445	369.8	0.00306403
692.136	369.7	31.0868	31.0521	0.0521182	669.084	0.0838936	369.7	0.0030632
442.083	369.5	13.0554	13.0408	0.0407883	419.054	0.0541328	369.5	0.00306155
558.094	369.5	13.0554	13.0408	0.0408002	535.054	0.0541448	369.5	0.00306155
478.975	369.1	49.948	49.8923	0.892264	455.943	0.943318	369.1	0.00305823
672.162	367.1	11.1127	11.1003	0.100291	649.112	0.11165	367.1	0.00304166
198.991	366.8	1.98548	1.98326	0.983265	175.985	0.985294	366.8	0.00303918
546.923	364.3	1.88479	1.88268	0.882683	523.885	0.88461	364.3	0.00301846
536.933	364.1	49.9006	49.8449	0.844918	513.896	0.895924	364.1	0.0030168
346.926	363.9	33.9101	33.8722	0.87222	323.907	0.906881	363.9	0.00301515
338.931	363.6	25.9145	25.8855	0.885518	315.912	0.912006	363.6	0.00301266
869.051	363.5	33.9849	33.9469	0.946945	845.982	0.981683	363.5	0.00301183
618.951	363.4	15.9076	15.8898	0.889846	595.906	0.906106	363.4	0.003011
292.038	363.2	37.0271	36.9857	0.985718	269.024	0.0235655	363.2	0.00300935
180.98	363.1	41.9804	41.9335	0.933535	157.976	0.976446	363.1	0.00300852
398.987	363	27.9647	27.9334	0.933449	375.962	0.962034	363	0.00300769
652.944	362.7	49.9007	49.8449	0.844949	629.896	0.895956	362.7	0.00300521
388.942	362.6	17.9204	17.9004	0.900355	365.919	0.918672	362.6	0.00300438
1156.08	361.4	30.9824	30.9478	0.947783	1132.98	0.979452	361.4	0.00299443
486.919	360.2	57.8913	57.8267	0.826654	463.886	0.885828	360.2	0.00298449
807.026	360.2	29.9661	29.9326	0.932642	783.963	0.963272	360.2	0.00298449
549.097	360.1	4.05916	4.05463	0.0546255	526.059	0.0587746	360.1	0.00298366
693.112	359.4	32.0625	32.0267	0.0267487	670.06	0.0595215	359.4	0.00297786
869.144	358.9	34.0785	34.0405	0.0404806	846.075	0.0753141	358.9	0.00297372
1191.1	358.8	7.99685	7.98792	0.98792	1168	0.996094	358.8	0.00297289
879.129	358	44.063	44.0138	0.0137919	856.059	0.058831	358	0.00296626
1031.06	357.9	21.98	21.9554	0.955423	1007.98	0.97789	357.9	0.00296543
794.095	357.8	17.035	17.016	0.0159606	771.033	0.0333729	357.8	0.00296461
1042.01	357.5	32.9314	32.8947	0.894654	1018.93	0.928315	357.5	0.00296212
306.982	356.1	51.9715	51.9134	0.913441	283.967	0.966564	356.1	0.00295052
469.175	356.1	40.1471	40.1023	0.102307	446.143	0.143344	356.1	0.00295052
798.127	354.9	21.0663	21.0428	0.0428191	775.064	0.0643521	354.9	0.00294058
180.926	354.2	41.9263	41.8795	0.879516	157.922	0.922371	354.2	0.00293478
567.006	354.2	21.9672	21.9427	0.942699	543.965	0.965153	354.2	0.00293478
583.273	354.2	38.2342	38.1915	0.191505	560.231	0.230587	354.2	0.00293478
247.049	353.8	50.0435	49.9876	0.987573	224.039	0.0387251	353.8	0.00293146
620.079	353.3	17.0349	17.0159	0.0158777	597.033	0.0332899	353.3	0.00292732
763.154	352.6	44.0992	44.05	0.0499694	740.095	0.0950455	352.6	0.00292152
336.985	351.3	23.9688	23.942	0.942	313.966	0.9665	351.3	0.00291075
768.956	350	49.9008	49.8451	0.845121	745.896	0.896128	350	0.00289998
733.071	349.6	14.0161	14.0004	0.000410541	710.015	0.0147371	349.6	0.00289666
925.134	349.2	32.0625	32.0267	0.0267327	902.06	0.0595055	349.2	0.00289335
856.084	349.1	21.0185	20.9951	0.995054	833.017	0.0165377	349.1	0.00289252
176.969	348.3	37.9694	37.927	0.926974	153.966	0.965785	348.3	0.00288589
1028.1	347.1	19.0141	18.9929	0.992915	1005.01	0.01235	347.1	0.00287595
750.105	346.9	31.0505	31.0159	0.0158697	727.048	0.0476081	346.9	0.00287429
346.977	346.8	33.9601	33.9222	0.922224	323.957	0.956936	346.8	0.00287346
787.079	346.8	10.0185	10.0073	0.00733523	764.018	0.0175757	346.8	0.00287346
158.944	346.5	19.9444	19.9221	0.922121	135.943	0.942507	346.5	0.00287098
854.937	346.2	19.8709	19.8487	0.848695	831.869	0.869006	346.2	0.00286849
512.161	346	25.1282	25.1002	0.100189	489.126	0.125873	346	0.00286683
559.054	345.4	14.0159	14.0002	0.000247723	536.015	0.0145741	345.4	0.00286186
598.948	345.3	53.9099	53.8497	0.849672	575.905	0.904776	345.3	0.00286103
149.045	345.1	10.0446	10.0334	0.0333651	126.044	0.0436322	345.1	0.00285938
377.056	344.8	6.03453	6.02779	0.0277868	354.034	0.033955	344.8	0.00285689
168.041	343.9	29.041	29.0086	0.00856357	145.038	0.0382479	343.9	0.00284943
732.11	343.8	13.0555	13.0409	0.0408832	709.054	0.0542278	343.8	0.00284861
611.304	343.5	8.26004	8.25082	0.250816	588.259	0.259259	343.5	0.00284612
768.058	343.4	49.0034	48.9487	0.948653	744.999	0.998742	343.4	0.00284529
429.013	343.3	57.9907	57.926	0.925962	405.985	0.985237	343.3	0.00284446
116.948	343.2	35.9538	35.9137	0.913654	93.9504	0.950404	343.2	0.00284363
447.044	343.1	18.0168	17.9966	0.996648	424.015	0.0150642	343.1	0.00284281
947.966	342.7	54.8948	54.8335	0.833468	924.89	0.889579	342.7	0.00283949
770.095	342	51.0404	50.9834	0.983369	747.036	0.0355399	342	0.00283369
651.065	340.7	48.0214	47.9677	0.967748	628.017	0.0168331	340.7	0.00282292
691.015	340.7	29.9661	29.9326	0.93261	667.963	0.96324	340.7	0.00282292
633.01	340.3	29.966	29.9325	0.932519	609.963	0.963149	340.3	0.00281961
471.024	340.2	41.9969	41.95	0.950012	447.993	0.992939	340.2	0.00281878
189.043	339.9	50.0435	49.9876	0.987632	166.039	0.0387841	339.9	0.00281629
579.072	339.7	34.0333	33.9953	0.995346	556.03	0.0301333	339.7	0.00281464
723.057	339.4	4.00183	3.99736	0.997363	700.001	0.001453	339.4	0.00281215
484.13	337.9	55.1023	55.0408	0.0407583	461.097	0.0970812	337.9	0.00279972
815.005	337.5	37.9449	37.9026	0.902572	791.941	0.941358	337.5	0.00279641
535.079	336.2	48.0461	47.9924	0.992428	512.042	0.0415387	336.2	0.00278564
362.032	335.3	49.0153	48.9606	0.960593	339.011	0.0106942	335.3	0.00277818
1185.15	334.6	2.05296	2.05067	0.0506666	1162.05	0.0527651	334.6	0.00277238
812.039	334.3	34.9791	34.9401	0.940074	788.976	0.975828	334.3	0.00276989
549.07	332.7	4.03149	4.02699	0.0269864	526.031	0.0311072	332.7	0.00275664
607.1	332.5	4.0559	4.05137	0.0513701	584.056	0.0555159	332.5	0.00275498
368.919	332.4	55.9025	55.8401	0.840123	345.897	0.897264	332.4	0.00275415
529.03	332.2	41.9968	41.9499	0.949893	505.993	0.99282	332.2	0.00275249
261.51	332.1	6.49863	6.49138	0.491377	238.498	0.498019	332.1	0.00275166
507.05	331	20.0175	19.9951	0.995145	484.016	0.0156062	331	0.00274255
104.964	330.8	23.9691	23.9423	0.942286	81.9668	0.966786	330.8	0.00274089
330.937	330.6	17.9204	17.9004	0.900414	307.919	0.918731	330.6	0.00273924
124.954	329.5	43.9598	43.9107	0.910694	101.956	0.955628	329.5	0.00273012
386.921	329.5	15.8995	15.8817	0.881731	363.898	0.897983	329.5	0.00273012
502.996	329.3	15.9628	15.945	0.944953	479.961	0.961269	329.3	0.00272846
984.008	328.2	32.9317	32.8949	0.894923	960.929	0.928584	328.2	0.00271935
430.031	328	1.0035	1.00238	0.00237549	407.003	0.00340121	328	0.00271769
502.933	327.9	15.8997	15.8819	0.881903	479.898	0.898155	327.9	0.00271686
713.036	327.4	51.9865	51.9285	0.928471	689.982	0.98161	327.4	0.00271272
941.063	326.5	47.9917	47.9381	0.938086	917.987	0.987141	326.5	0.00270526
126.97	325.5	45.9754	45.9241	0.924083	103.971	0.971077	325.5	0.00269698
371.007	324.3	57.9907	57.926	0.925961	347.985	0.985236	324.3	0.00268704
348.975	324.2	35.9587	35.9185	0.918522	325.955	0.955277	324.2	0.00268621
441.143	324.2	12.1159	12.1023	0.102327	418.115	0.114712	324.2	0.00268621
480.988	324.2	51.9603	51.9023	0.902317	457.955	0.955428	324.2	0.00268621
823.138	324	46.078	46.0266	0.0265509	800.074	0.0736496	324	0.00268455
1029.15	324	20.063	20.0406	0.0406334	1006.06	0.0611409	324	0.00268455
227.001	323.7	29.9956	29.9621	0.962149	203.993	0.992809	323.7	0.00268206
602.981	323.3	57.9426	57.8779	0.877929	579.937	0.937155	323.3	0.00267875
553.299	321.9	8.26019	8.25096	0.250965	530.259	0.259408	321.9	0.00266715
169	320.7	30.0001	29.9666	0.966613	145.997	0.997277	320.7	0.00265721
468.918	319.4	39.8902	39.8457	0.845694	445.886	0.886468	319.4	0.00264644
354.994	318.4	41.9776	41.9308	0.930751	331.974	0.973659	318.4	0.00263815
710.099	318.3	49.0498	48.995	0.995001	687.045	0.0451369	318.3	0.00263732
506.032	317.9	18.9991	18.9779	0.977892	482.997	0.997312	317.9	0.00263401
798.079	317.6	21.0183	20.9949	0.994853	775.016	0.0163367	317.6	0.00263152
782.12	317.2	5.05994	5.05429	0.054292	759.059	0.0594641	317.2	0.00262821
465.01	317	35.9826	35.9424	0.942447	441.979	0.979227	317	0.00262655
600.141	316.7	55.1024	55.0409	0.0409201	577.097	0.0972432	316.7	0.00262407
390.966	316.2	19.9443	19.922	0.922035	367.942	0.942421	316.2	0.00261992
720.939	315.8	1.88467	1.88257	0.882567	697.884	0.884493	315.8	0.00261661
1157.02	315.8	31.9281	31.8925	0.892467	1133.93	0.925102	315.8	0.00261661
1197.01	315.8	13.9152	13.8997	0.899681	1173.91	0.913905	315.8	0.00261661
376.97	315.7	5.94854	5.94189	0.941893	353.948	0.947973	315.7	0.00261578
290.983	315.5	35.9717	35.9316	0.931577	267.968	0.968345	315.5	0.00261412
909.103	315.2	16.0313	16.0134	0.0134433	886.03	0.0298297	315.2	0.00261164
824.007	315.1	46.9471	46.8947	0.89469	800.943	0.942678	315.1	0.00261081
964.992	314.6	13.9156	13.9001	0.900097	941.914	0.914321	314.6	0.00260667
238.002	314.2	40.9961	40.9503	0.950295	214.992	0.9922	314.2	0.00260335
477.004	313.5	47.9765	47.9229	0.922915	453.972	0.971954	313.5	0.00259755
831.955	313.1	54.8947	54.8334	0.833366	808.889	0.889477	313.1	0.00259424
319.515	312.7	6.49866	6.49141	0.491408	296.498	0.49805	312.7	0.00259092
410.912	312.5	39.8902	39.8457	0.845673	387.886	0.886447	312.5	0.00258927
193.034	312.1	54.0344	53.974	0.974036	170.029	0.0292671	312.1	0.00258595
385.038	312	14.0158	14.0001	0.000144838	362.014	0.0144711	312	0.00258512
482.187	312	53.1595	53.1001	0.100098	459.154	0.154435	312	0.00258512
794.014	312	16.9538	16.9348	0.934841	770.952	0.952171	312	0.00258512
777.133	311.2	0.072922	0.0728406	0.0728406	754.073	0.0729151	311.2	0.00257849
184.979	311.1	45.9787	45.9274	0.927401	161.974	0.974398	311.1	0.00257767
180.964	310.9	41.9642	41.9174	0.917383	157.96	0.960277	310.9	0.00257601
134.964	310.5	53.9695	53.9092	0.909217	111.964	0.964382	310.5	0.00257269
221.051	309.8	24.0452	24.0184	0.0183729	198.043	0.0429508	309.8	0.00256689
962.982	309.8	11.9049	11.8916	0.891572	939.904	0.903741	309.8	0.00256689
970.948	309.1	19.8709	19.8487	0.848717	947.869	0.869028	309.1	0.00256109
391.037	308.7	20.015	19.9926	0.992646	368.013	0.0131045	308.7	0.00255778
329.983	308.5	16.9661	16.9471	0.94715	306.964	0.964491	308.5	0.00255612
1155.18	308	30.084	30.0504	0.0504359	1132.08	0.0811864	308	0.00255198
818.056	307.8	40.996	40.9502	0.950245	794.992	0.99215	307.8	0.00255032
620.992	306.7	17.9483	17.9282	0.928218	597.947	0.946564	306.7	0.00254121
522.021	306.4	34.9879	34.9488	0.948809	498.985	0.984572	306.4	0.00253872
451.009	306.1	21.9821	21.9576	0.957561	427.98	0.98003	306.1	0.00253624
162.992	305.8	23.9915	23.9648	0.964752	139.989	0.989275	305.8	0.00253375
212.913	305.8	15.9075	15.8898	0.889779	189.906	0.906039	305.8	0.00253375
459.038	305.7	30.0108	29.9773	0.977256	436.008	0.00793129	305.7	0.00253292
892.957	305.7	57.8912	57.8266	0.826601	869.886	0.885775	305.7	0.00253292
144.981	305.6	5.981	5.97432	0.974323	121.98	0.980436	305.6	0.00253209
1053.08	305.6	43.9943	43.9452	0.945182	1029.99	0.99015	305.6	0.00253209
393.004	305.1	21.9821	21.9576	0.95757	369.98	0.980039	305.1	0.00252795
121.017	304.2	40.0222	39.9775	0.977461	98.0184	0.0183696	304.2	0.00252049
983.118	304.2	32.0416	32.0059	0.00586701	960.039	0.0386185	304.2	0.00252049
613.062	304	10.0186	10.0074	0.00742213	590.018	0.0176627	304	0.00251884
189.024	303.9	50.0245	49.9686	0.968643	166.02	0.0197759	303.9	0.00251801
969.124	303.5	18.047	18.0268	0.0268036	946.045	0.0452503	303.5	0.00251469
995.176	303.2	44.0991	44.0499	0.0498536	972.095	0.0949295	303.2	0.00251221
1005.09	303.2	54.0083	53.948	0.948029	982.003	0.00323356	303.2	0.00251221
1039.05	302.8	29.9665	29.933	0.932995	1015.96	0.963625	302.8	0.00250889
290.97	302	35.9588	35.9186	0.918611	267.955	0.955366	302	0.00250227
184.019	301.9	45.0192	44.9689	0.968912	161.015	0.0149286	301.9	0.00250144
580.072	301.3	35.0338	34.9947	0.994709	557.031	0.0305188	301.3	0.00249647
870.045	300.9	34.9793	34.9403	0.940255	846.976	0.976009	300.9	0.00249315
135.032	300.7	54.0378	53.9775	0.977471	112.033	0.0327058	300.7	0.00249149
638.032	300.7	34.9877	34.9487	0.948651	614.984	0.984414	300.7	0.00249149
504.104	300.3	17.0713	17.0522	0.0522051	481.07	0.0696545	300.3	0.00248818
593.06	300	48.0213	47.9677	0.967667	570.017	0.0167521	300	0.00248569
969.15	300	18.0736	18.0535	0.0534538	946.072	0.0719278	300	0.00248569
434.976	299.8	5.94854	5.94189	0.941894	411.948	0.947974	299.8	0.00248404
215.001	299.7	17.9959	17.9758	0.975758	191.994	0.994152	299.7	0.00248321
172.994	299.5	33.994	33.9561	0.956083	149.991	0.99083	299.5	0.00248155
413.019	299.2	41.9969	41.95	0.950041	389.993	0.992968	299.2	0.00247907
765.133	298.8	46.078	46.0265	0.0265299	742.074	0.0736286	298.8	0.00247575
292.023	298.3	37.0121	36.9707	0.970725	269.009	0.00855697	298.3	0.00247161
1053.18	298.2	44.0993	44.0501	0.0500843	1030.1	0.0951605	298.2	0.00247078
688.12	297.9	27.0712	27.041	0.0409621	665.069	0.0686329	297.9	0.00246829
176.027	297.7	37.0272	36.9858	0.985836	153.024	0.0236835	297.7	0.00246664
902.071	297.5	9.00004	8.98999	0.989994	878.999	0.999194	297.5	0.00246498
964.979	297.4	13.9021	13.8866	0.886552	941.901	0.900762	297.4	0.00246415
444.978	297.1	15.9502	15.9324	0.932396	421.949	0.948699	297.1	0.00246167
291.002	296.4	35.9914	35.9512	0.951175	267.988	0.987963	296.4	0.00245587
517.044	296.2	30.0108	29.9773	0.977327	494.008	0.00800228	296.2	0.00245421
241.023	296	44.0177	43.9685	0.968511	218.014	0.0135042	296	0.00245255
195.071	295.6	56.0714	56.0088	0.00882114	172.066	0.0661347	295.6	0.00244924
459.074	294.9	30.0471	30.0136	0.0135551	436.044	0.0442679	294.9	0.00244344
924.053	294.8	30.9819	30.9473	0.947269	900.979	0.978938	294.8	0.00244261
150.033	294.2	11.033	11.0207	0.0206515	127.032	0.0319289	294.2	0.00243764
644.131	293.5	41.0867	41.0409	0.0408612	621.083	0.0828581	293.5	0.00243184
523.016	293.1	35.9829	35.9427	0.942738	499.98	0.979518	293.1	0.00242852
333.936	292.6	20.9192	20.8958	0.895825	310.917	0.917208	292.6	0.00242438
448.922	292.6	19.8951	19.8729	0.872881	425.893	0.893217	292.6	0.00242438
555.057	292.3	10.0186	10.0074	0.00743112	532.018	0.0176717	292.3	0.0024219
581.018	292.2	35.9795	35.9393	0.939303	557.976	0.97608	292.2	0.00242107
148.953	291.9	9.95333	9.94222	0.942217	125.952	0.952391	291.9	0.00241858
749.021	291.5	29.9659	29.9325	0.932481	725.963	0.963111	291.5	0.00241527
808.111	291	31.0507	31.016	0.0159906	785.048	0.0477291	291	0.00241112
137.03	290.7	56.0351	55.9726	0.972571	114.03	0.0298471	290.7	0.00240864
271.977	290.7	16.9661	16.9472	0.947188	248.965	0.96453	290.7	0.00240864
405.052	290.2	34.0306	33.9926	0.992586	382.027	0.0273706	290.2	0.0024045
830.05	290.1	52.9898	52.9306	0.930593	806.985	0.984757	290.1	0.00240367
738.926	290	19.871	19.8488	0.848833	715.869	0.869144	290	0.00240284
458.968	289.7	29.9408	29.9073	0.907324	435.938	0.937928	289.7	0.00240035
910.024	288.7	16.953	16.934	0.934044	886.951	0.951373	288.7	0.00239207
1080.99	288.7	13.9018	13.8862	0.886234	1057.9	0.900444	288.7	0.00239207
290.512	288.2	35.5014	35.4618	0.461772	267.498	0.49806	288.2	0.00238792
575.004	287.4	29.9661	29.9327	0.932658	551.963	0.963288	287.4	0.0023813
836.95	287.4	1.88469	1.88259	0.882589	813.885	0.884515	287.4	0.0023813
531.096	287.2	44.0628	44.0136	0.0135961	508.059	0.058635	287.2	0.00237964
406.98	287	35.9586	35.9184	0.918403	383.955	0.955158	287	0.00237798
353.997	286.5	40.981	40.9353	0.935254	330.977	0.977143	286.5	0.00237384
1009.07	286.5	57.991	57.9263	0.926252	985.986	0.985527	286.5	0.00237384
248.033	286.1	51.0278	50.9708	0.970814	225.023	0.0229721	286.1	0.00237052
248.977	285.5	51.9714	51.9134	0.91341	225.967	0.966533	285.5	0.00236555
711.086	285.5	50.037	49.9811	0.981128	688.032	0.0322737	285.5	0.00236555
365.003	285.3	51.9863	51.9283	0.928276	341.981	0.981414	285.3	0.0023639
1142.16	284.8	17.0715	17.0525	0.0524758	1119.07	0.0699255	284.8	0.00235975
585.186	284.3	40.1472	40.1024	0.102379	562.143	0.143416	284.3	0.00235561
927.047	284.2	33.9758	33.9379	0.937906	903.973	0.972635	284.2	0.00235478
152.969	283.8	13.9693	13.9537	0.953743	129.968	0.968022	283.8	0.00235147
565.056	283.8	20.0177	19.9953	0.995336	542.016	0.0157972	283.8	0.00235147
378.981	283.3	7.95863	7.94974	0.949738	355.958	0.957873	283.3	0.00234732
565.034	282.6	19.9958	19.9735	0.973471	541.994	0.993909	282.6	0.00234152
401.033	282.2	30.0108	29.9773	0.977265	378.008	0.00794028	282.2	0.00233821
212.93	281.2	15.925	15.9072	0.90724	189.924	0.923518	281.2	0.00232992
1041.12	281	32.0419	32.0061	0.00611773	1018.04	0.0388694	281	0.00232827
120.02	279.1	39.0254	38.9818	0.981834	97.0217	0.0217238	279.1	0.00231252
379.051	278.9	8.02879	8.01982	0.01982	356.028	0.0280266	278.9	0.00231087
621.069	278.9	18.0253	18.0052	0.00518178	598.024	0.0236064	278.9	0.00231087
837.082	278.9	2.01587	2.01362	0.0136221	814.016	0.0156826	278.9	0.00231087
326.943	278	13.9261	13.9106	0.910574	303.925	0.924809	278	0.00230341
334.998	277.6	21.982	21.9575	0.957499	311.98	0.979968	277.6	0.0023001
952.961	277.2	1.88477	1.88267	0.88267	929.885	0.884597	277.2	0.00229678
164.049	277.1	25.0486	25.0207	0.0206515	141.046	0.046255	277.1	0.00229595
442.952	277	13.9242	13.9087	0.908678	419.923	0.922911	277	0.00229512
332.961	276	19.9442	19.922	0.921974	309.942	0.94236	276	0.00228684
947.079	275.8	54.0082	53.9479	0.947888	924.003	0.00309257	275.8	0.00228518
915.051	275.1	21.9797	21.9552	0.955161	891.978	0.977628	275.1	0.00227938
865.032	274.8	29.966	29.9325	0.932493	841.963	0.963123	274.8	0.0022769
680.078	274.7	19.029	19.0077	0.00773207	657.027	0.0271826	274.7	0.00227607
508.051	274.1	21.0182	20.9948	0.994768	485.016	0.0162517	274.1	0.0022711
635.106	273.8	32.0624	32.0266	0.0265978	612.059	0.0593705	273.8	0.00226861
105.07	273.7	24.0756	24.0487	0.048707	82.0733	0.0733159	273.7	0.00226778
246.944	273.7	49.9384	49.8826	0.88261	223.934	0.933655	273.7	0.00226778
210	273.5	12.9949	12.9803	0.980342	186.994	0.993625	273.5	0.00226613
490.965	273.5	3.93259	3.9282	0.928196	467.932	0.932216	273.5	0.00226613
1157.12	273.3	32.0269	31.9911	0.991117	1134.02	0.0238529	273.3	0.00226447
546.972	273.2	1.93364	1.93148	0.931479	523.933	0.933455	273.2	0.00226364
939.149	272.6	46.0783	46.0268	0.0268226	916.074	0.0739216	272.6	0.00225867
165	272.5	25.9999	25.9709	0.970889	141.997	0.997465	272.5	0.00225784
957.124	272.4	6.04707	6.04032	0.0403228	934.047	0.0465038	272.4	0.00225701
683.016	271.9	21.9672	21.9427	0.942661	659.965	0.965115	271.9	0.00225287
583.007	271.2	37.9686	37.9262	0.926222	559.965	0.965032	271.2	0.00224707
210.01	271.1	13.0049	12.9904	0.990351	187.004	0.0036436	271.1	0.00224624
915.083	269.9	22.0122	21.9876	0.987575	892.01	0.0100748	269.9	0.0022363
757	269.3	37.945	37.9026	0.902641	733.941	0.941427	269.3	0.00223133
940.018	269.3	46.9472	46.8948	0.894812	916.943	0.9428	269.3	0.00223133
116.953	268.5	35.9582	35.918	0.918009	93.9548	0.954764	268.5	0.0022247
826.055	268.4	48.9949	48.9402	0.940214	802.99	0.990294	268.4	0.00222387
420.037	268.3	49.0153	48.9606	0.960594	397.011	0.0106952	268.3	0.00222304
893.056	267.8	57.9906	57.9259	0.92585	869.985	0.985125	267.8	0.0022189
384.528	267.4	13.5065	13.4914	0.491394	361.505	0.505199	267.4	0.00221558
457.059	267.1	28.0315	28.0002	0.000155826	434.029	0.0288082	267.1	0.0022131
1023.1	266.5	14.0139	13.9983	0.998258	1000.01	0.0125823	266.5	0.00220813
366.139	266.3	53.123	53.0637	0.0636664	343.118	0.117966	266.3	0.00220647
799.028	266.3	21.9674	21.9429	0.942903	775.965	0.965357	266.3	0.00220647
592.939	266.1	47.9002	47.8467	0.846692	569.896	0.895654	266.1	0.00220481
288.929	265.7	33.9181	33.8802	0.88019	265.915	0.914859	265.7	0.0022015
839.17	265.6	4.1043	4.09972	0.0997201	816.104	0.103915	265.6	0.00220067
499.001	265.5	11.9679	11.9545	0.954514	475.967	0.966747	265.5	0.00219984
641.278	264.7	38.2339	38.1912	0.191237	618.23	0.230318	264.7	0.00219321
1078.99	264.5	11.9046	11.8913	0.891304	1055.9	0.903473	264.5	0.00219155
1023	264.4	13.915	13.8995	0.899498	999.914	0.913722	264.4	0.00219073
898.131	264	5.06007	5.05442	0.0544239	875.06	0.059596	264	0.00218741
161.01	263.9	22.0102	21.9857	0.985654	138.008	0.00815199	263.9	0.00218658
705.149	263.8	44.0992	44.05	0.0500084	682.095	0.0950845	263.8	0.00218575
1008.97	263.7	57.8914	57.8268	0.826803	985.886	0.885977	263.7	0.00218493
190.971	263.6	51.9706	51.9125	0.91254	167.966	0.965662	263.6	0.0021841
354	263.4	40.9834	40.9376	0.937632	330.98	0.979523	263.4	0.00218244
1113.03	263.4	45.9439	45.8926	0.892596	1089.94	0.939557	263.4	0.00218244
339.989	263.3	26.9725	26.9424	0.942406	316.97	0.969976	263.3	0.00218161
146.981	263.2	7.98081	7.9719	0.9719	123.98	0.980057	263.2	0.00218078
1147.11	263.2	22.0126	21.988	0.988009	1124.01	0.0105088	263.2	0.00218078
525.267	262.8	38.2343	38.1916	0.191644	502.231	0.230726	262.8	0.00217747
251.014	262.7	54.0083	53.948	0.947996	228.003	0.00320056	262.7	0.00217664
165.973	261.9	26.9727	26.9426	0.942603	142.97	0.970173	261.9	0.00217001
353.001	261.4	39.9848	39.9402	0.940187	329.981	0.981057	261.4	0.00216587
1066.97	261.4	57.8911	57.8265	0.826454	1043.89	0.885628	261.4	0.00216587
946.061	261.2	52.99	52.9309	0.930875	922.985	0.985039	261.2	0.00216421
419.973	260.8	48.9512	48.8965	0.896536	396.947	0.946571	260.8	0.0021609
284.975	260.1	29.9641	29.9307	0.930675	261.961	0.961303	260.1	0.0021551
426.06	260	55.0377	54.9762	0.976199	403.032	0.0324563	260	0.00215427
1171.04	259.7	45.9439	45.8926	0.892587	1147.94	0.939548	259.7	0.00215178
1027.16	259.6	18.0737	18.0535	0.0535447	1004.07	0.0720188	259.6	0.00215095
372.956	258.8	1.93362	1.93146	0.931456	349.933	0.933432	258.8	0.00214433
756.079	258.7	37.0246	36.9832	0.983209	733.021	0.0210538	258.7	0.0021435
933.064	258.7	39.9932	39.9485	0.948537	909.989	0.989416	258.7	0.0021435
326.523	258.6	13.5065	13.4914	0.491442	303.505	0.505248	258.6	0.00214267
433.084	258.5	4.05646	4.05193	0.0519265	410.056	0.0560728	258.5	0.00214184
1197	258.4	13.9028	13.8872	0.887235	1173.9	0.901446	258.4	0.00214101
707.996	258.2	46.947	46.8946	0.894629	684.943	0.942616	258.2	0.00213935
960.077	258.1	9.00012	8.99008	0.990075	936.999	0.999275	258.1	0.00213853
1015.13	258	6.04731	6.04055	0.0405535	992.047	0.0467348	258	0.0021377
222.975	257.3	25.9693	25.9403	0.940264	199.967	0.966809	257.3	0.0021319
520.994	257.1	33.9613	33.9233	0.923346	497.958	0.958059	257.1	0.00213024
320.998	257	7.98154	7.97263	0.972632	297.981	0.98079	257	0.00212941
318.965	256.9	5.94853	5.94189	0.941892	295.948	0.947972	256.9	0.00212858
503.007	256.8	15.9741	15.9562	0.95622	479.973	0.972548	256.8	0.00212775
540.977	256.6	53.944	53.8838	0.883773	517.939	0.938912	256.6	0.0021261
835.139	256.6	0.073163	0.0730813	0.0730813	812.073	0.0731561	256.6	0.0021261
484.039	256.5	55.0118	54.9503	0.950339	461.007	0.00656978	256.5	0.00212527
716.061	256.3	55.0118	54.9504	0.950383	693.007	0.00661377	256.3	0.00212361
982.059	255.8	30.9821	30.9475	0.9475	958.979	0.979169	255.8	0.00211947
161.045	255.5	22.0446	22.02	0.0199858	138.043	0.0425187	255.5	0.00211698
320.975	254.7	7.95868	7.9498	0.949797	297.958	0.957932	254.7	0.00211035
566.057	254.7	21.0184	20.9949	0.994919	543.016	0.0164027	254.7	0.00211035
767.076	254.7	48.0215	47.9679	0.96787	744.017	0.0169551	254.7	0.00211035
186.989	253.8	47.9891	47.9355	0.935506	163.985	0.984558	253.8	0.0021029
575.049	253.6	30.0108	29.9773	0.977308	552.008	0.00798328	253.6	0.00210124
814.993	253.5	37.9324	37.89	0.890046	791.929	0.928819	253.5	0.00210041
136.974	253.3	55.98	55.9175	0.917452	113.975	0.974672	253.3	0.00209875
601.936	253.3	56.8979	56.8343	0.834335	578.892	0.892494	253.3	0.00209875
1161.12	253.2	36.0287	35.9885	0.988468	1138.03	0.0252949	253.2	0.00209793
580.959	253.1	35.9209	35.8808	0.880798	557.918	0.917515	253.1	0.0020971
536.981	252.6	49.948	49.8922	0.892225	513.943	0.943279	252.6	0.00209296
473.09	252.5	44.0627	44.0135	0.0135451	450.059	0.058584	252.5	0.00209213
475.003	252.2	45.9758	45.9245	0.924479	451.971	0.971473	252.2	0.00208964
120.959	252.1	39.9648	39.9202	0.920215	97.9611	0.961065	252.1	0.00208881
639.023	251.8	35.9793	35.9391	0.939144	615.976	0.975921	251.8	0.00208633
226.984	251.7	29.9785	29.945	0.945028	203.976	0.97567	251.7	0.0020855
1081	251.6	13.9148	13.8993	0.89926	1057.91	0.913483	251.6	0.00208467
522.067	251.2	35.0339	34.9948	0.994788	499.031	0.0305978	251.2	0.00208136
1180.99	251.1	55.895	55.8326	0.832615	1157.89	0.889748	251.1	0.00208053
355.526	250.8	42.5092	42.4617	0.461728	332.505	0.505179	250.8	0.00207804
229.017	250.7	32.0115	31.9757	0.975728	206.008	0.00844831	250.7	0.00207721
606.063	250.5	3.01946	3.01609	0.0160874	583.019	0.0191738	250.5	0.00207556
692.1	250.3	31.0507	31.016	0.0159985	669.048	0.0477371	250.3	0.0020739
1020.99	250.2	11.9047	11.8914	0.891363	997.904	0.903532	250.2	0.00207307
1043.16	250.1	34.0785	34.0404	0.0404436	1020.08	0.0752771	250.1	0.00207224
273.009	249.8	17.9982	17.9781	0.978096	249.996	0.996493	249.8	0.00206976
384.077	249	13.0553	13.0408	0.0407573	361.054	0.0541018	249	0.00206313
649.991	249	46.9467	46.8943	0.894308	626.942	0.942295	249	0.00206313
987.097	249	36.0206	35.9804	0.980414	964.017	0.0172326	249	0.00206313
715.944	248.2	54.8947	54.8334	0.833374	692.889	0.889485	248.2	0.0020565
881.144	248.2	46.0779	46.0265	0.026492	858.074	0.0735906	248.2	0.0020565
513.002	247.7	25.9692	25.9402	0.94021	489.967	0.966754	247.7	0.00205236
562.986	247.2	17.948	17.928	0.927967	539.946	0.946313	247.2	0.00204821
739.117	246.8	20.0627	20.0403	0.0402688	716.061	0.0607759	246.8	0.0020449
931.004	246.8	37.9323	37.8899	0.889938	907.929	0.928711	246.8	0.0020449
328.982	246.7	15.9652	15.9474	0.947357	305.964	0.963676	246.7	0.00204407
729.074	246.6	10.019	10.0078	0.00781369	706.018	0.0180546	246.6	0.00204324
366.96	245.9	53.9438	53.8836	0.8836	343.939	0.938739	245.9	0.00203744
351.029	245.3	38.013	37.9705	0.970508	328.009	0.00936343	245.3	0.00203247
721.009	245.3	1.95403	1.95185	0.951849	697.954	0.953846	245.3	0.00203247
709.071	245.2	48.0213	47.9677	0.967689	686.017	0.0167741	245.2	0.00203164
953.031	244.6	1.9541	1.95192	0.951923	929.954	0.95392	244.6	0.00202667
423.974	244	52.9519	52.8927	0.892748	400.947	0.946873	244	0.0020217
795.008	243.7	17.9481	17.928	0.928021	771.946	0.946367	243.7	0.00201921
478.031	243.6	49.0037	48.949	0.948988	454.999	0.999077	243.6	0.00201838
464.962	243.4	35.9344	35.8942	0.894241	441.931	0.930972	243.4	0.00201673
955.108	243.2	4.03125	4.02675	0.0267537	932.031	0.0308742	243.2	0.00201507
1071.1	243.2	4.01083	4.00635	0.00634847	1048.01	0.0104482	243.2	0.00201507
674.105	242.9	13.0556	13.041	0.040982	651.054	0.0543268	242.9	0.00201258
778.945	242.8	1.88481	1.88271	0.882707	755.885	0.884634	242.8	0.00201176
398.093	242.7	27.071	27.0408	0.0407673	375.068	0.068438	242.7	0.00201093
322.969	242.3	9.95302	9.94191	0.94191	299.952	0.952084	242.3	0.00200761
441.999	242.3	12.9712	12.9567	0.956692	418.97	0.969951	242.3	0.00200761
971.139	242.3	20.0627	20.0403	0.0403128	948.061	0.0608199	242.3	0.00200761
623.04	241.4	19.996	19.9737	0.973711	599.994	0.99415	241.4	0.00200016
973.057	241.4	21.9802	21.9557	0.955672	949.978	0.978139	241.4	0.00200016
999.068	240.9	47.9915	47.9379	0.937917	975.987	0.986972	240.9	0.00199601
956.091	240.8	5.01398	5.00839	0.00838634	933.014	0.0135114	240.8	0.00199518
866.116	240.6	31.0507	31.0161	0.0160715	843.048	0.0478101	240.6	0.00199353
482.971	240.5	53.944	53.8837	0.883722	459.939	0.938861	240.5	0.0019927
884.061	240.5	48.9952	48.9404	0.940445	860.991	0.990525	240.5	0.0019927
364.988	239.5	51.9713	51.9132	0.913242	341.966	0.966365	239.5	0.00198441
1098.07	239.2	30.9823	30.9477	0.947732	1074.98	0.979401	239.2	0.00198193
450.954	239.1	21.9269	21.9025	0.902462	427.925	0.924875	239.1	0.0019811
983.139	238.6	32.0625	32.0267	0.0267437	960.06	0.0595165	238.6	0.00197696
377.521	238.3	6.49864	6.49139	0.491389	354.498	0.498031	238.3	0.00197447
714.959	238.3	53.9098	53.8496	0.849564	691.905	0.904668	238.3	0.00197447
840.126	238.3	5.06012	5.05447	0.0544728	817.06	0.059645	238.3	0.00197447
1057.13	238.3	48.0481	47.9945	0.994455	1034.04	0.0435675	238.3	0.00197447
507.952	238.2	20.9193	20.8959	0.895918	484.917	0.917301	238.2	0.00197364
134.036	238.1	53.041	52.9818	0.981804	111.036	0.0360199	238.1	0.00197281
207.016	237.4	10.0108	9.9996	0.999604	184.01	0.00983642	237.4	0.00196701
332.015	237.1	18.9991	18.9778	0.977839	308.997	0.997259	237.1	0.00196453
985.061	237	33.9848	33.9468	0.946837	961.982	0.981575	237	0.0019637
416.965	236.9	45.9434	45.8921	0.892134	393.939	0.939095	236.9	0.00196287
424.145	236.9	53.1231	53.0638	0.0637773	401.118	0.118077	236.9	0.00196287
561.004	236.9	15.9653	15.9475	0.947521	537.964	0.96384	236.9	0.00196287
393.939	236.5	22.9174	22.8918	0.891785	370.915	0.91521	236.5	0.00195956
484.065	236.4	55.0377	54.9762	0.97623	461.032	0.0324873	236.4	0.00195873
115.054	236.3	34.0599	34.0219	0.0218784	92.0567	0.0566928	236.3	0.0019579
117.003	236.1	36.009	35.9688	0.968752	94.0056	0.00555872	236.1	0.00195624
884.967	236.1	49.9008	49.8451	0.845113	861.896	0.89612	236.1	0.00195624
1027.05	236.1	17.9684	17.9483	0.948302	1003.97	0.966669	236.1	0.00195624
324.129	236	11.1124	11.1	0.100026	301.111	0.111384	236	0.00195541
349.044	235.9	36.0275	35.9873	0.987285	326.024	0.024111	235.9	0.00195458
985.053	235.9	33.976	33.938	0.938037	961.973	0.972766	235.9	0.00195458
991.069	235.9	39.9928	39.9481	0.948109	967.989	0.988987	235.9	0.00195458
326.941	235.5	13.9245	13.909	0.908996	303.923	0.923229	235.5	0.00195127
483.023	235.4	53.9959	53.9356	0.935564	459.991	0.990756	235.4	0.00195044
1096.97	234.8	29.8806	29.8473	0.847262	1073.88	0.877805	234.8	0.00194547
812.142	234.4	35.0818	35.0426	0.0426293	789.078	0.0784883	234.4	0.00194216
350	234.3	36.9833	36.942	0.941978	326.98	0.979781	234.3	0.00194133
552.997	234.3	7.95874	7.94985	0.949851	529.958	0.957986	234.3	0.00194133
270.918	233.8	15.9075	15.8897	0.889741	247.906	0.906	233.8	0.00193718
1122.98	233.7	55.8945	55.8321	0.832105	1099.89	0.889237	233.7	0.00193636
981.043	233.6	29.9664	29.933	0.932964	957.964	0.963594	233.6	0.00193553
839.068	232.5	4.00198	3.99751	0.997514	816.002	0.00160499	232.5	0.00192641
660.986	232	57.9426	57.8779	0.87791	637.937	0.937136	232	0.00192227
777.06	231.9	0.000122	0.000121864	0.000121864	754	0.000121988	231.9	0.00192144
766.002	231.5	46.947	46.8946	0.89456	742.943	0.942547	231.5	0.00191813
180.98	231.4	41.9795	41.9326	0.932646	157.976	0.975556	231.4	0.0019173
1169.09	231.4	43.9944	43.9453	0.945293	1145.99	0.990262	231.4	0.0019173
639.027	231.3	35.9828	35.9426	0.9426	615.979	0.97938	231.3	0.00191647
664.069	231.1	3.01937	3.016	0.0159985	641.019	0.0190848	231.1	0.00191481
753.133	231	34.0785	34.0404	0.0403987	730.075	0.0752321	231	0.00191399
938.174	230.9	45.1026	45.0522	0.0522121	915.098	0.0983138	230.9	0.00191316
368.983	230.8	55.9665	55.904	0.904011	345.961	0.961218	230.8	0.00191233
1089.1	230.6	22.0125	21.988	0.987958	1066.01	0.0104578	230.6	0.00191067
451.945	230.4	22.9175	22.8919	0.891886	428.915	0.915311	230.4	0.00190901
355.013	230.3	41.9969	41.95	0.95	331.993	0.992927	230.3	0.00190819
509	229.5	21.9671	21.9426	0.942568	485.965	0.965022	229.5	0.00190156
1026.04	229.4	16.9536	16.9347	0.934685	1002.95	0.952015	229.4	0.00190073
149.028	229.2	10.0276	10.0164	0.0164241	126.027	0.0266738	229.2	0.00189907
669.309	229.2	8.26001	8.25079	0.250787	646.259	0.25923	229.2	0.00189907
488.917	228.8	1.88459	1.88248	0.882483	465.884	0.884409	228.8	0.00189576
275.007	228.3	19.9965	19.9742	0.974185	251.995	0.994624	228.3	0.00189161
562.073	228.2	17.0348	17.0158	0.0158068	539.033	0.0332189	228.2	0.00189079
550.098	227.6	5.05979	5.05414	0.0541382	527.059	0.0593101	227.6	0.00188581
564.04	227.5	19.0021	18.9809	0.98093	541	0.000353122	227.5	0.00188499
927.15	227.5	34.0785	34.0405	0.0404916	904.075	0.0753251	227.5	0.00188499
719.128	227.1	0.073281	0.0731992	0.0731992	696.073	0.0732741	227.1	0.00188167
294.996	226.9	39.9849	39.9403	0.940275	271.981	0.981146	226.9	0.00188001
391.024	226.7	20.0024	19.9801	0.98007	368.001	0.000515641	226.7	0.00187836
828.101	226.7	51.0406	50.9836	0.98365	805.036	0.0358209	226.7	0.00187836
589.065	226.6	44.0264	43.9773	0.977258	566.022	0.0222594	226.6	0.00187753
134.997	226.3	54.0022	53.9419	0.941861	111.997	0.997059	226.3	0.00187504
774.157	225.9	55.1024	55.0408	0.0408332	751.097	0.0971562	225.9	0.00187173
433.038	225.8	4.01046	4.00598	0.00597789	410.01	0.0100772	225.8	0.0018709
898.085	225.8	5.01383	5.00824	0.00823551	875.013	0.0133604	225.8	0.0018709
160.943	225.5	21.9432	21.9187	0.918719	137.941	0.941148	225.5	0.00186841
862.137	225.5	27.0714	27.0411	0.0411349	839.069	0.0688059	225.5	0.00186841
515.064	224.7	28.0314	28.0001	0.000126858	492.029	0.0287792	224.7	0.00186179
1056.03	224.1	46.9467	46.8943	0.894315	1032.94	0.942302	224.1	0.00185681
856.934	224	21.8678	21.8434	0.843375	833.866	0.865727	224	0.00185599
408.005	223.6	36.9833	36.942	0.941979	384.98	0.979782	223.6	0.00185267
796.11	223.6	19.0501	19.0289	0.0288704	773.048	0.0483426	223.6	0.00185267
884.069	223.4	49.0037	48.949	0.949025	860.999	0.999114	223.4	0.00185101
619.998	223.2	16.9543	16.9354	0.935388	596.953	0.952718	223.2	0.00184936
384.946	223.1	13.9244	13.9088	0.908837	361.923	0.92307	223.1	0.00184853
560.963	223.1	15.9251	15.9073	0.907286	537.924	0.923564	223.1	0.00184853
392.949	222.8	21.9269	21.9024	0.902431	369.925	0.924844	222.8	0.00184604
986.111	222.8	35.0345	34.9954	0.995375	963.031	0.0311858	222.8	0.00184604
583.986	222.6	38.9482	38.9047	0.904678	560.944	0.944489	222.6	0.00184439
722.074	222.6	3.01902	3.01565	0.0156499	699.019	0.0187358	222.6	0.00184439
230.941	222.1	33.9356	33.8977	0.897679	207.932	0.932367	222.1	0.00184024
1083.04	222.1	15.9502	15.9324	0.932397	1059.95	0.9487	222.1	0.00184024
279.056	221.9	24.0451	24.0183	0.018274	256.043	0.0428518	221.9	0.00183859
678.004	221.9	16.9544	16.9354	0.935439	654.953	0.952769	221.9	0.00183859
155.022	221.4	16.0221	16.0042	0.00418061	132.021	0.0205576	221.4	0.00183444
707.127	220.7	46.0781	46.0266	0.0266388	684.074	0.0737376	220.7	0.00182864
652.093	220.6	49.0495	48.9947	0.9947	629.045	0.044836	220.6	0.00182781
712.998	220.2	51.9487	51.8907	0.890654	689.944	0.943753	220.2	0.0018245
985.155	219.6	34.0785	34.0405	0.0404826	962.075	0.0753161	219.6	0.00181953
1005.97	219.6	54.8949	54.8336	0.833599	982.89	0.88971	219.6	0.00181953
830.97	219.1	53.9096	53.8494	0.849446	807.905	0.90455	219.1	0.00181539
1000.13	218.8	49.0501	48.9953	0.995315	977.045	0.0454519	218.8	0.0018129
504.981	218.6	17.9481	17.9281	0.928086	481.946	0.946432	218.6	0.00181124
1147.07	218.5	21.9797	21.9552	0.955205	1123.98	0.977672	218.5	0.00181041
504.954	218.4	17.9206	17.9006	0.900637	481.919	0.918954	218.4	0.00180959
937.134	218.3	44.0626	44.0134	0.0134333	914.058	0.058472	218.3	0.00180876
928.106	218.1	35.0344	34.9953	0.995314	905.031	0.0311248	218.1	0.0018071
710.053	217.8	49.0036	48.9489	0.948882	686.999	0.998971	217.8	0.00180461
413	217.7	41.9777	41.9308	0.930792	389.974	0.9737	217.7	0.00180379
678.997	217.7	17.9481	17.928	0.928019	655.946	0.946365	217.7	0.00180379
912.1	217.7	19.0289	19.0076	0.00764617	889.027	0.0270966	217.7	0.00180379
388.918	217.6	17.8963	17.8763	0.876272	365.895	0.894565	217.6	0.00180296
852.101	217.6	17.0351	17.016	0.0160315	829.033	0.0334439	217.6	0.00180296
1139.01	217.6	13.9157	13.9001	0.90014	1115.91	0.914364	217.6	0.00180296
295.034	217.4	40.0227	39.978	0.977973	272.019	0.0188826	217.4	0.0018013
351.988	217.2	38.972	38.9285	0.928478	328.968	0.968313	217.2	0.00179964
596.934	217.2	51.8962	51.8382	0.83822	573.891	0.891266	217.2	0.00179964
679.121	217.1	18.0715	18.0513	0.0513312	656.07	0.069803	217.1	0.00179881
192.969	216.9	53.9694	53.9091	0.909108	169.964	0.964273	216.9	0.00179716
372.967	216.8	1.94504	1.94286	0.942863	349.945	0.944851	216.8	0.00179633
886.106	216.7	51.0402	50.9832	0.983211	863.035	0.0353819	216.7	0.0017955
234.015	216.6	37.0096	36.9683	0.968267	211.006	0.0060962	216.6	0.00179467
399.053	216.4	28.0315	28.0002	0.000184793	376.029	0.0288372	216.4	0.00179301
1117.03	216.3	49.9382	49.8824	0.882406	1093.93	0.93345	216.3	0.00179219
183.053	216.2	44.0534	44.0042	0.00417062	160.049	0.0491999	216.2	0.00179136
784.111	215.7	7.05057	7.0427	0.0426993	761.05	0.049906	215.7	0.00178721
598.198	215.1	53.1596	53.1002	0.10021	575.155	0.154547	215.1	0.00178224
412.003	215	40.981	40.9353	0.935265	388.977	0.977154	215	0.00178141
106.944	214.7	25.9492	25.9203	0.920265	83.9468	0.946789	214.7	0.00177893
628.172	214.7	25.128	25.1	0.0999808	605.126	0.125665	214.7	0.00177893
893.069	214.6	58.0032	57.9384	0.938386	869.998	0.997674	214.6	0.0017781
1076.09	214.5	9.00054	8.99049	0.990487	1053	0.999687	214.5	0.00177727
796.931	214.1	19.8707	19.8485	0.848534	773.869	0.868845	214.1	0.00177396
344.944	213.9	31.9278	31.8921	0.892113	321.925	0.924748	213.9	0.0017723
206.949	213.8	9.94352	9.93242	0.932419	183.943	0.942583	213.8	0.00177147
501.092	213.5	14.0589	14.0432	0.0431687	478.058	0.057539	213.5	0.00176899
713.01	213.4	51.9605	51.9025	0.90252	689.956	0.955632	213.4	0.00176816
625.011	213.3	21.9673	21.9428	0.94277	601.965	0.965224	213.3	0.00176733
459.008	213.2	29.981	29.9475	0.947499	435.978	0.978144	213.2	0.0017665
591.985	213.2	46.9468	46.8944	0.894387	568.942	0.942374	213.2	0.0017665
1177.08	213	51.9874	51.9293	0.929308	1153.98	0.982447	213	0.00176484
464.999	212.9	35.9718	35.9316	0.9316	441.968	0.968368	212.9	0.00176401
897.073	212.8	4.00144	3.99698	0.996976	874.001	0.00106604	212.8	0.00176319
168.923	212.5	29.9232	29.8898	0.889818	145.92	0.920405	212.5	0.0017607
528.12	212.1	41.0868	41.0409	0.0409191	505.083	0.0829161	212.1	0.00175739
973.089	211.8	22.0125	21.9879	0.987916	950.01	0.0104158	211.8	0.0017549
1134.09	211.7	9.00028	8.99023	0.990228	1111	0.999428	211.7	0.00175407
405.006	211.4	33.984	33.946	0.946028	381.981	0.980765	211.4	0.00175159
1063.98	211.4	54.8952	54.8339	0.83387	1040.89	0.889981	211.4	0.00175159
161.972	211.3	22.9721	22.9464	0.94641	138.97	0.969891	211.3	0.00175076
182.925	211	43.9251	43.8761	0.876074	159.921	0.920972	211	0.00174827
641.012	210.9	37.9686	37.9262	0.926173	617.965	0.964983	210.9	0.00174744
348.518	210.8	35.5013	35.4617	0.461673	325.498	0.497961	210.8	0.00174661
428.984	210.5	57.9619	57.8972	0.897184	405.956	0.95643	210.5	0.00174413
231.985	210.1	34.9791	34.9401	0.940074	208.976	0.975828	210.1	0.00174081
333.012	210.1	19.9957	19.9734	0.973387	309.994	0.993825	210.1	0.00174081
876.062	209.9	40.996	40.9502	0.950246	852.992	0.992151	209.9	0.00173916
438.933	209.8	9.90567	9.89461	0.894605	415.905	0.90473	209.8	0.00173833
998.024	209.8	46.947	46.8946	0.894574	974.943	0.942561	209.8	0.00173833
889.96	209.3	54.8945	54.8332	0.833187	866.889	0.889298	209.3	0.00173419
663.003	209.2	1.95381	1.95163	0.951628	639.954	0.953625	209.2	0.00173336
1043.11	209.1	34.0326	33.9946	0.994575	1020.03	0.0293614	209.1	0.00173253
656.954	208.8	53.9101	53.8499	0.849863	633.905	0.904967	208.8	0.00173004
360.942	208.6	47.9256	47.8721	0.87209	337.921	0.921077	208.6	0.00172839
725.102	208.6	6.04722	6.04047	0.0404686	702.047	0.0466498	208.6	0.00172839
837.019	208.5	1.95361	1.95143	0.951432	813.953	0.953428	208.5	0.00172756
822.163	208.4	45.1028	45.0524	0.0523999	799.099	0.0985017	208.4	0.00172673
680.92	208.1	19.8708	19.8486	0.848592	657.869	0.868903	208.1	0.00172424
882.013	207.8	46.9469	46.8945	0.894462	858.942	0.942449	207.8	0.00172176
361.968	207.7	48.9512	48.8966	0.896585	338.947	0.94662	207.7	0.00172093
455.011	207.6	25.9835	25.9544	0.954443	431.981	0.981002	207.6	0.0017201
383.993	207.4	12.9712	12.9568	0.956761	360.97	0.97002	207.4	0.00171844
949.97	207.4	56.8991	56.8356	0.83558	926.894	0.89374	207.4	0.00171844
631.118	207.3	28.0742	28.0428	0.0428411	608.072	0.0715372	207.3	0.00171762
242.976	207.2	45.9709	45.9196	0.919551	219.967	0.96654	207.2	0.00171679
219.035	206.8	22.0296	22.005	0.00495361	196.027	0.0274712	206.8	0.00171347
666.109	206.6	5.05965	5.054	0.0540003	643.059	0.0591721	206.6	0.00171182
265.038	206.5	10.0274	10.0162	0.0162263	242.026	0.0264758	206.5	0.00171099
497.051	206.2	10.0185	10.0073	0.00732025	474.018	0.0175607	206.2	0.0017085
494.992	205.9	7.95879	7.9499	0.9499	471.958	0.958035	205.9	0.00170602
845.084	205.9	10.0184	10.0072	0.00717641	822.017	0.0174167	205.9	0.00170602
1027.13	205.8	18.0471	18.027	0.0269844	1004.05	0.0454313	205.8	0.00170519
673.018	205.6	11.9682	11.9548	0.954846	649.967	0.96708	205.6	0.00170353
638.965	205.4	35.9211	35.881	0.881009	615.918	0.917726	205.4	0.00170187
890.077	205.2	55.0118	54.9503	0.950336	867.007	0.00656678	205.2	0.00170022
657.939	205.1	54.8947	54.8335	0.833453	634.89	0.889564	205.1	0.00169939
232.507	205	35.5015	35.4618	0.461841	209.498	0.498129	205	0.00169856
645.04	204.8	41.9966	41.9497	0.949745	621.993	0.992672	204.8	0.0016969
510.949	204.7	23.9159	23.8892	0.889162	487.914	0.913608	204.7	0.00169607
517.014	204.7	29.9812	29.9477	0.9477	493.978	0.978345	204.7	0.00169607
912.943	204.4	19.8713	19.8491	0.849126	889.869	0.869437	204.4	0.00169359
666.063	204.2	5.01401	5.00841	0.00841131	643.014	0.0135364	204.2	0.00169193
202.989	204.1	5.98389	5.97721	0.97721	179.983	0.983327	204.1	0.0016911
196.991	203.9	57.9908	57.926	0.926018	173.985	0.985293	203.9	0.00168944
717.947	203.9	56.8979	56.8344	0.834417	694.893	0.892576	203.9	0.00168944
582.97	203.7	37.9322	37.8898	0.889803	559.929	0.928575	203.7	0.00168779
292.956	203.3	37.9447	37.9023	0.902314	269.941	0.941099	203.3	0.00168447
604.998	203	1.95374	1.95156	0.951557	581.954	0.953554	203	0.00168199
773.949	202.7	54.8945	54.8332	0.833215	750.889	0.889326	202.7	0.0016795
894.956	202.7	1.88442	1.88232	0.88232	871.884	0.884246	202.7	0.0016795
503.028	202.5	15.9951	15.9773	0.977257	479.994	0.993606	202.5	0.00167784
462.966	202.4	33.9382	33.9003	0.9003	439.935	0.93499	202.4	0.00167702
686.177	202.1	25.1281	25.1001	0.100052	663.126	0.125736	202.1	0.00167453
848.981	202.1	13.9152	13.8997	0.899665	825.914	0.913889	202.1	0.00167453
232.997	202	35.9915	35.9513	0.951304	209.988	0.988092	202	0.0016737
650.944	202	47.9	47.8465	0.846523	627.895	0.895485	202	0.0016737
617.06	201.9	14.0159	14.0002	0.000238733	594.015	0.0145651	201.9	0.00167287
153.908	201.5	14.9082	14.8915	0.891504	130.907	0.906743	201.5	0.00166956
617.102	201.2	14.0587	14.043	0.042961	594.057	0.0573311	201.2	0.00166707
251.044	201.1	54.0383	53.978	0.977982	228.033	0.0332177	201.1	0.00166624
447.008	201.1	17.981	17.9609	0.960898	423.979	0.979278	201.1	0.00166624
782.095	201.1	5.03496	5.02934	0.0293399	759.034	0.0344864	201.1	0.00166624
332.018	201	19.0015	18.9803	0.980277	309	0.999699	201	0.00166542
1062.07	200.8	52.9901	52.9309	0.930937	1038.99	0.985101	200.8	0.00166376
655.004	200.6	51.9605	51.9025	0.902479	631.956	0.955591	200.6	0.0016621
422.129	200.5	51.1073	51.0503	0.0502681	399.103	0.102508	200.5	0.00166127
779.014	200.5	1.95404	1.95186	0.95186	755.954	0.953857	200.5	0.00166127
848.121	200.2	13.0553	13.0407	0.0407353	825.054	0.0540798	200.2	0.00165879
1000.98	200.1	49.9006	49.8448	0.844836	977.896	0.895842	200.1	0.00165796
937.066	200	43.9946	43.9454	0.945429	913.99	0.990398	200	0.00165713
515.107	199.7	28.0743	28.0429	0.042939	492.072	0.0716352	199.7	0.00165464
424.181	199.6	53.1594	53.1	0.100017	401.154	0.154354	199.6	0.00165382
446.099	199.5	17.0713	17.0522	0.0522041	423.07	0.0696535	199.5	0.00165299
294.991	199.4	39.9801	39.9355	0.935501	271.976	0.976367	199.4	0.00165216
348.923	199.1	35.9068	35.8667	0.86673	325.903	0.903432	199.1	0.00164967
450.994	198.7	21.967	21.9425	0.942507	427.965	0.964961	198.7	0.00164636
182.057	198.6	43.0566	43.0085	0.00854359	159.053	0.052554	198.6	0.00164553
633.055	198.4	30.0108	29.9772	0.977249	610.008	0.00792429	198.4	0.00164387
846.971	198.3	11.9048	11.8915	0.89155	823.904	0.903719	198.3	0.00164304
1199.17	198.1	16.0685	16.0506	0.0505568	1176.07	0.0669812	198.1	0.00164139
[truncated: 4,251 more rows]

## Sheet: Oligomer(A)
m/z	Intensity	left	KM[CH4]	KMD[CH4]	KM[Ga]	KMD[Ga]	Intensity	norInt
[truncated: 4,154 more rows]
